# Supplementary material for: Transcriptome analysis of umbilical cord mesenchymal stem cells revealed fetal programming due to chorioamnionitis
Source: Sci Rep. 2022 Apr 20;12:6537. doi: 10.1038/s41598-022-10258-0 (PMC9021264; doi:10.1038/s41598-022-10258-0)
Supplement: Supplementary file 5 — Supplementary Table S3. [file 41598_2022_10258_MOESM5_ESM.xlsx]

## Sheet: Sheet1
Gene ID	p (Corr)	p	Regulation	FC (abs)	FC	Log FC	01_2017011CAM(raw)	02_2017023CAM(raw)	03_2017027CAM(raw)	04_2017038(raw)	05_2017015(raw)	06_2017017(raw)	01_2017011CAM(normalized)	02_2017023CAM(normalized)	03_2017027CAM(normalized)	04_2017038(normalized)	05_2017015(normalized)	06_2017017(normalized)	Gene Symbol	Aliases	Description	Gene Type	Entrez ID	Ensembl ID	GO Accession	Chromosome	Start	End	Strand	DBXrefs
1	0.072107	0.00405031	up	1.86429	1.86429	0.898623	102.987	131.935	123	81.4755	106.636	59	6.84239	7.28712	7.04674	6.11346	6.38505	5.98187	A1BG	A1B|ABG|GAB|HYST2477	alpha-1-B glycoprotein	protein-coding	1	ENSG00000121410	GO:0003674|GO:0005576|GO:0008150	chr19	58858172	58864865	-	HGNC:5|MIM:138670|HPRD:00726|Vega:OTTHUMG00000183507
2	0.304215	0.0459692	up	3.34617	3.34617	1.74251	17.9868	9	32.5	10	3.98667	7	4.32494	3.41335	5.12659	3.08709	1.64368	2.90658	A2M	A2MD|CPAMD5|FWP007|S863-7	alpha-2-macroglobulin	protein-coding	2	ENSG00000175899	GO:0001869|GO:0002576|GO:0004867|GO:0005515|GO:0005576|GO:0005615|GO:0005829|GO:0007264|GO:0007596|GO:0007597|GO:0019838|GO:0019899|GO:0019959|GO:0019966|GO:0030168|GO:0031093|GO:0043120|GO:0048863|GO:0051056|GO:0070062	chr12	9220304	9268558	-	HGNC:7|MIM:103950|HPRD:00072|Vega:OTTHUMG00000150267
3	1	0.344803	up	1.02437	1.02437	0.0347414	0	0	1	0	0	0	0	0	0.104224	0	0	0	A2MP1	A2MP	alpha-2-macroglobulin pseudogene 1	pseudo	3	ENSG00000256069		chr12	9381129	9386803	-	HGNC:8
9	0.0860462	0.00585867	up	1.5869	1.5869	0.666212	117.105	96.4342	124	98.2369	85.4079	83	7.02774	6.8349	7.05842	6.38336	6.0648	6.47427	NAT1	AAC1|MNAT|NAT-1|NATI	N-acetyltransferase 1 (arylamine N-acetyltransferase)	protein-coding	9	ENSG00000171428	GO:0004060|GO:0005829|GO:0006805|GO:0044281	chr8	18027971	18081198	+	HGNC:7645|MIM:108345|HPRD:00149|Vega:OTTHUMG00000097001
10	1	0.930496	down	1.058	-1.058	-0.0813341	1	2	2	0	8	1	0.156074	1.24343	1.10422	0	2.6485	0.0992292	NAT2	AAC2|NAT-2|PNAT	N-acetyltransferase 2 (arylamine N-acetyltransferase)	protein-coding	10	ENSG00000156006	GO:0004060|GO:0005829|GO:0006805|GO:0044281	chr8	18248755	18258723	+	HGNC:7646|MIM:612182|HPRD:02000|Vega:OTTHUMG00000130826
11	1	1	down	1	-1	0	0	0	0	0	0	0	0	0	0	0	0	0	AACP	NATP	arylamide acetylase pseudogene	pseudo	11			chr8	18227419	18229387	+	HGNC:15
12	0.405022	0.0693928	up	9.11622	9.11622	3.18844	11	101.418	220.947	18.4737	5	7	3.61551	6.90759	7.89178	3.97256	1.97043	2.90658	SERPINA3	AACT|ACT|GIG25	serpin peptidase inhibitor, clade A (alpha-1 antiproteinase, antitrypsin), member 3	protein-coding	12	ENSG00000196136	GO:0003677|GO:0004867|GO:0005515|GO:0005576|GO:0005622|GO:0005634|GO:0006953|GO:0006954|GO:0010951|GO:0019216|GO:0030162|GO:0030277	chr14	95078714	95090390	+	HGNC:16|MIM:107280|HPRD:00120|Vega:OTTHUMG00000029851
13	0.654435	0.142365	down	2.47235	-2.47235	-1.30588	0	0	0	1	3	6	0	0	0	0	1.23346	2.68419	AADAC	CES5A1|DAC	arylacetamide deacetylase	protein-coding	13	ENSG00000114771	GO:0003824|GO:0004091|GO:0004806|GO:0005789|GO:0010898|GO:0016021|GO:0016298|GO:0017171|GO:0019213	chr3	151531861	151546276	+	HGNC:17|MIM:600338|HPRD:02640|Vega:OTTHUMG00000159876
14	0.0633455	0.00307738	down	1.21748	-1.21748	-0.283897	863.582	858.241	932.232	1347.21	1541.43	1193.25	9.91026	9.98867	9.96877	10.1609	10.2386	10.3199	AAMP		angio-associated, migratory cell protein	protein-coding	14	ENSG00000127837	GO:0001525|GO:0005737|GO:0005886|GO:0008201|GO:0009986|GO:0010595|GO:0014909|GO:0030154	chr2	219128852	219134932	-	HGNC:18|MIM:603488|HPRD:04600|Vega:OTTHUMG00000155202
15	1	0.41516	down	1.24348	-1.24348	-0.314385	1	0	0	1	1	2	0.156074	0	0	0	0	1.09923	AANAT	DSPS|SNAT	aralkylamine N-acetyltransferase	protein-coding	15	ENSG00000129673	GO:0004059|GO:0005829|GO:0006474|GO:0007623|GO:0030187|GO:0034641|GO:0044281|GO:0046219|GO:0048471|GO:0071320	chr17	74449433	74466199	+	HGNC:19|MIM:600950|HPRD:02974|Vega:OTTHUMG00000180179
16	0.606841	0.12715	up	1.266	1.266	0.340282	3540.77	3089.19	3444.89	4262.71	3996.33	2166.38	11.9459	11.8364	11.8545	11.8227	11.613	11.1803	AARS	CMT2N	alanyl-tRNA synthetase	protein-coding	16	ENSG00000090861	GO:0000049|GO:0001942|GO:0002161|GO:0004813|GO:0005524|GO:0005737|GO:0005829|GO:0006400|GO:0006418|GO:0006419|GO:0006457|GO:0008033|GO:0010467|GO:0016597|GO:0021680|GO:0030968|GO:0043200|GO:0043524|GO:0046872|GO:0050885	chr16	70286297	70323412	-	HGNC:20|MIM:601065|HPRD:03042|Vega:OTTHUMG00000177042
18	1	0.650013	up	1.18409	1.18409	0.243774	130.553	112	256.326	215.723	266.882	77.9299	7.18456	7.05078	8.10606	7.5182	7.70855	6.38333	ABAT	GABA-AT|GABAT|NPD009	4-aminobutyrate aminotransferase	protein-coding	18	ENSG00000183044	GO:0001666|GO:0003867|GO:0005739|GO:0005759|GO:0007268|GO:0007269|GO:0007610|GO:0007620|GO:0007626|GO:0009450|GO:0010039|GO:0030170|GO:0032144|GO:0032145|GO:0035094|GO:0042135|GO:0042493|GO:0042803|GO:0043005|GO:0045471|GO:0045776|GO:0047298|GO:0048148	chr16	8768444	8878432	+	HGNC:23|MIM:137150|HPRD:00661|Vega:OTTHUMG00000048201
19	0.050216	0.00177658	up	3.11661	3.11661	1.63998	1551.29	1833.04	2749.23	845.729	1067.75	568.33	10.7553	11.0835	11.529	9.48921	9.70885	9.24981	ABCA1	ABC-1|ABC1|CERP|HDLDT1|TGD	ATP-binding cassette, sub-family A (ABC1), member 1	protein-coding	19	ENSG00000165029	GO:0002790|GO:0005515|GO:0005524|GO:0005543|GO:0005548|GO:0005794|GO:0005886|GO:0005887|GO:0006497|GO:0006911|GO:0007040|GO:0007186|GO:0008203|GO:0008509|GO:0010745|GO:0010875|GO:0010887|GO:0015485|GO:0016197|GO:0016887|GO:0017127|GO:0019905|GO:0030139|GO:0030819|GO:0031267|GO:0032367|GO:0032489|GO:0033344|GO:0033700|GO:0034185|GO:0034186|GO:0034188|GO:0034380|GO:0034616|GO:0038027|GO:0042157|GO:…	chr9	107543284	107690527	-	HGNC:29|MIM:600046|HPRD:02501|Vega:OTTHUMG00000020417
20	0.100327	0.00780081	up	1.60238	1.60238	0.680214	1348.35	944.57	1119.42	956.834	1101.97	653.133	10.5531	10.1269	10.2328	9.66729	9.75437	9.45046	ABCA2	ABC2	ATP-binding cassette, sub-family A (ABC1), member 2	protein-coding	20	ENSG00000107331	GO:0000166|GO:0005524|GO:0005764|GO:0005765|GO:0005768|GO:0005815|GO:0006200|GO:0006357|GO:0006629|GO:0006810|GO:0010008|GO:0016021|GO:0016023|GO:0016887|GO:0032383|GO:0042493|GO:0042626|GO:0042632|GO:0043190|GO:0048545	chr9	139901686	139923374	-	HGNC:32|MIM:600047|HPRD:08967|Vega:OTTHUMG00000020958
21	0.836577	0.203305	up	2.68054	2.68054	1.42252	298.08	40.1316	34	32	41	31.9867	8.37563	5.57009	5.19169	4.76516	5.00605	5.09863	ABCA3	ABC-C|ABC3|EST111653|LBM180|SMDP3	ATP-binding cassette, sub-family A (ABC1), member 3	protein-coding	21	ENSG00000167972	GO:0005215|GO:0005524|GO:0005886|GO:0006810|GO:0016020|GO:0016021|GO:0042493|GO:0042626|GO:0055085|GO:0097208|GO:0097233	chr16	2325879	2390747	-	HGNC:33|MIM:601615|HPRD:03369|Vega:OTTHUMG00000128845
22	1	0.586837	up	1.02767	1.02767	0.0393729	210.908	192.381	241.918	275.488	313.868	207.867	7.87654	7.83125	8.0226	7.87101	7.94251	7.79875	ABCB7	ABC7|ASAT|Atm1p|EST140535	ATP-binding cassette, sub-family B (MDR/TAP), member 7	protein-coding	22	ENSG00000131269	GO:0005524|GO:0005737|GO:0005739|GO:0005743|GO:0006810|GO:0006879|GO:0015232|GO:0015886|GO:0016021|GO:0042626|GO:0044281|GO:0055085	chrX	74273007	74376175	-	HGNC:48|MIM:300135|HPRD:02137|Vega:OTTHUMG00000021862
23	0.107039	0.00867737	down	1.34273	-1.34273	-0.425168	1218.48	1150.73	1085.86	1887.71	2197.11	1766.09	10.4069	10.4118	10.1888	10.6476	10.7499	10.8856	ABCF1	ABC27|ABC50	ATP-binding cassette, sub-family F (GCN20), member 1	protein-coding	23	ENSG00000204574	GO:0005515|GO:0005524|GO:0005635|GO:0005654|GO:0005737|GO:0005840|GO:0006412|GO:0006413|GO:0006954|GO:0008135|GO:0008494|GO:0016887|GO:0042254|GO:0042788|GO:0043022|GO:0045727	chr6	30539170	30559309	+	HGNC:70|MIM:603429|HPRD:09139|Vega:OTTHUMG00000031094
24	0.112013	0.00938672	up	1.12343	1.12343	0.167909	1	1	1	1	1	0	0.156074	0.243428	0.104224	0	0	0	ABCA4	ABC10|ABCR|ARMD2|CORD3|FFM|RMP|RP19|STGD|STGD1	ATP-binding cassette, sub-family A (ABC1), member 4	protein-coding	24	ENSG00000198691	GO:0001523|GO:0004012|GO:0005215|GO:0005524|GO:0005887|GO:0006649|GO:0006810|GO:0007601|GO:0007603|GO:0016020|GO:0042626|GO:0045494|GO:0055085|GO:0097381	chr1	94458394	94586705	-	HGNC:34|MIM:601691|HPRD:03408|Vega:OTTHUMG00000010622
25	0.0637088	0.00312206	up	1.25225	1.25225	0.324518	2855.95	2770.59	3351.41	3138.48	3320.04	2575.67	11.6358	11.6794	11.8148	11.381	11.3455	11.43	ABL1	ABL|JTK7|bcr/abl|c-ABL|p150|v-abl	c-abl oncogene 1, non-receptor tyrosine kinase	protein-coding	25	ENSG00000097007	GO:0000115|GO:0000287|GO:0003677|GO:0003785|GO:0004515|GO:0004713|GO:0004715|GO:0005515|GO:0005524|GO:0005634|GO:0005730|GO:0005737|GO:0005739|GO:0005829|GO:0006298|GO:0006355|GO:0006464|GO:0006914|GO:0006974|GO:0006975|GO:0007155|GO:0007411|GO:0007596|GO:0008022|GO:0008630|GO:0010506|GO:0015629|GO:0017124|GO:0018108|GO:0019905|GO:0030036|GO:0030100|GO:0030145|GO:0030155|GO:0031252|GO:0031965|GO:…	chr9	133589268	133763062	+	HGNC:76|MIM:189980|HPRD:01809|Vega:OTTHUMG00000020813
26	1	1	down	1	-1	0	0	0	0	0	0	0	0	0	0	0	0	0	AOC1	ABP|ABP1|DAO|DAO1|KAO	amine oxidase, copper containing 1	protein-coding	26	ENSG00000002726	GO:0004872|GO:0005261|GO:0005272|GO:0005507|GO:0005509|GO:0005615|GO:0005777|GO:0005886|GO:0005923|GO:0008131|GO:0008144|GO:0008201|GO:0008270|GO:0009308|GO:0032403|GO:0035725|GO:0035874|GO:0042493|GO:0042803|GO:0046677|GO:0048038|GO:0052597|GO:0052598|GO:0052599|GO:0052600|GO:0055114|GO:0071280|GO:0071420|GO:0071504|GO:0097185	chr7	150549565	150558379	+	HGNC:80|MIM:104610|HPRD:00088|Vega:OTTHUMG00000158306
27	0.651276	0.141243	down	1.56615	-1.56615	-0.647222	1524.97	935.398	652.348	2331.25	2004.1	1520.55	10.7306	10.1129	9.45372	10.9521	10.6172	10.6696	ABL2	ABLL|ARG	c-abl oncogene 2, non-receptor tyrosine kinase	protein-coding	27	ENSG00000143322	GO:0000287|GO:0003785|GO:0004672|GO:0004713|GO:0004715|GO:0005515|GO:0005524|GO:0005829|GO:0006464|GO:0007155|GO:0007165|GO:0007411|GO:0010506|GO:0010976|GO:0015629|GO:0018108|GO:0030100|GO:0030145|GO:0030155|GO:0051015|GO:0051017|GO:0051353|GO:0071300|GO:2000145|GO:2000249	chr1	179068462	179198819	-	HGNC:77|MIM:164690|HPRD:01259|Vega:OTTHUMG00000035199
28	1	1	down	1	-1	0	0	0	0.0921053	0	0	0	0	0	0	0	0	0	ABO	A3GALNT|A3GALT1|GTB|NAGAT	ABO blood group (transferase A, alpha 1-3-N-acetylgalactosaminyltransferase; transferase B, alpha 1-3-galactosyltransferase)	protein-coding	28		GO:0004380|GO:0004381|GO:0005576|GO:0006486|GO:0030173|GO:0032580|GO:0046872	chr9	136130563	136150630	-	HGNC:79|MIM:110300|HPRD:05821
29	0.181646	0.0208695	up	1.12218	1.12218	0.166304	1672.09	1584.7	1599.35	1861.56	2031.48	1575.96	10.8635	10.8734	10.7475	10.6275	10.6368	10.7212	ABR	MDB	active BCR-related	protein-coding	29	ENSG00000159842	GO:0005089|GO:0005096|GO:0005543|GO:0005829|GO:0005886|GO:0007264|GO:0007420|GO:0030036|GO:0030336|GO:0030675|GO:0032496|GO:0042472|GO:0043065|GO:0043314|GO:0048011|GO:0050728|GO:0050766|GO:0050885|GO:0051056|GO:0097190	chr17	906758	1090616	-	HGNC:81|MIM:600365|HPRD:02649|Vega:OTTHUMG00000090313
30	1	0.262786	up	1.1073	1.1073	0.147049	435.498	326.881	415.656	423.263	509.499	401.633	8.9226	8.59605	8.80347	8.49057	8.64143	8.74896	ACAA1	ACAA|PTHIO|THIO	acetyl-CoA acyltransferase 1	protein-coding	30	ENSG00000060971	GO:0000038|GO:0003988|GO:0005515|GO:0005777|GO:0005782|GO:0006635|GO:0008206|GO:0016401|GO:0033540|GO:0033559|GO:0036109|GO:0043231|GO:0044255|GO:0044281	chr3	38164201	38178733	-	HGNC:82|MIM:604054|HPRD:06815|Vega:OTTHUMG00000131087
31	1	0.808901	up	1.02304	1.02304	0.0328665	1648.47	1923.61	1596.02	2215.2	2575.61	1646.38	10.843	11.153	10.7445	10.8784	10.9792	10.7843	ACACA	ACAC|ACACAD|ACC|ACC1|ACCA	acetyl-CoA carboxylase alpha	protein-coding	31	ENSG00000132142	GO:0001894|GO:0003989|GO:0004075|GO:0005515|GO:0005524|GO:0005739|GO:0005829|GO:0006084|GO:0006112|GO:0006633|GO:0006766|GO:0006767|GO:0006768|GO:0006853|GO:0019432|GO:0031325|GO:0035338|GO:0044255|GO:0044268|GO:0044281|GO:0046872|GO:0051289|GO:0055088|GO:2001295	chr17	35441927	35766902	-	HGNC:84|MIM:200350|HPRD:01938|Vega:OTTHUMG00000133064
32	0.232256	0.0307787	up	1.62644	1.62644	0.701713	90.8551	73.4168	121.5	60.5339	88.421	69.9403	6.66157	6.44147	7.02903	5.68483	6.11482	6.22728	ACACB	ACC2|ACCB|HACC275	acetyl-CoA carboxylase beta	protein-coding	32	ENSG00000076555	GO:0003989|GO:0004075|GO:0005515|GO:0005524|GO:0005737|GO:0005739|GO:0005829|GO:0006084|GO:0006112|GO:0006633|GO:0006766|GO:0006767|GO:0006768|GO:0006853|GO:0012505|GO:0016020|GO:0031325|GO:0044255|GO:0044281|GO:0046872|GO:0051289|GO:2001295	chr12	109577202	109706030	+	HGNC:85|MIM:601557|HPRD:07044|Vega:OTTHUMG00000169250
33	0.583296	0.120362	up	2.1934	2.1934	1.13317	4	2	0	0	0	0	2.15607	1.24343	0	0	0	0	ACADL	ACAD4|LCAD	acyl-CoA dehydrogenase, long chain	protein-coding	33	ENSG00000115361	GO:0000062|GO:0001659|GO:0003995|GO:0004466|GO:0005737|GO:0005739|GO:0005759|GO:0006635|GO:0016401|GO:0019254|GO:0031966|GO:0033539|GO:0042413|GO:0042758|GO:0044242|GO:0044255|GO:0044281|GO:0045717|GO:0046322|GO:0050660|GO:0051289|GO:0055114|GO:0090181	chr2	211052716	211090215	-	HGNC:88|MIM:609576|HPRD:01939|Vega:OTTHUMG00000132989
34	1	0.348737	up	1.05311	1.05311	0.0746527	688.486	658.744	736.299	791.217	1023.11	701.94	9.58336	9.607	9.62837	9.39309	9.64725	9.55443	ACADM	ACAD1|MCAD|MCADH	acyl-CoA dehydrogenase, C-4 to C-12 straight chain	protein-coding	34	ENSG00000117054	GO:0001889|GO:0003995|GO:0005739|GO:0005759|GO:0005978|GO:0006111|GO:0006635|GO:0009409|GO:0009791|GO:0019254|GO:0030424|GO:0033539|GO:0042594|GO:0042802|GO:0044255|GO:0044281|GO:0045329|GO:0050660|GO:0051791|GO:0051793|GO:0055007|GO:0055114|GO:0070991	chr1	76190032	76229363	+	HGNC:89|MIM:607008|HPRD:08447|Vega:OTTHUMG00000009784
35	1	0.276836	up	1.2142	1.2142	0.28001	82.8156	48	54	69.76	72.6842	47	6.5279	5.82839	5.85911	5.88949	5.83207	5.65382	ACADS	ACAD3|SCAD	acyl-CoA dehydrogenase, C-2 to C-3 short chain	protein-coding	35	ENSG00000122971	GO:0000062|GO:0003995|GO:0004085|GO:0005739|GO:0005759|GO:0006635|GO:0031966|GO:0033539|GO:0042594|GO:0044255|GO:0044281|GO:0046359|GO:0050660|GO:0051289|GO:0051384	chr12	121163541	121177811	+	HGNC:90|MIM:606885|HPRD:06053|Vega:OTTHUMG00000169203
36	0.364422	0.059743	down	1.22923	-1.22923	-0.297757	231.105	242.434	255.095	336.038	453.057	346.526	8.00848	8.16488	8.09911	8.15764	8.47205	8.53605	ACADSB	2-MEBCAD|ACAD7|SBCAD	acyl-CoA dehydrogenase, short/branched chain	protein-coding	36	ENSG00000196177	GO:0003995|GO:0005739|GO:0005759|GO:0006631|GO:0009083|GO:0034641|GO:0044281|GO:0050660	chr10	124768429	124817806	+	HGNC:91|MIM:600301|HPRD:02626|Vega:OTTHUMG00000019200
37	0.874314	0.216318	up	1.07603	1.07603	0.105724	2299.48	2351.99	2533.03	2765.32	3084.38	2562.03	11.3232	11.4431	11.4109	11.1984	11.2393	11.4223	ACADVL	ACAD6|LCACD|VLCAD	acyl-CoA dehydrogenase, very long chain	protein-coding	37	ENSG00000072778	GO:0001659|GO:0003995|GO:0004466|GO:0005739|GO:0005743|GO:0005759|GO:0006635|GO:0006987|GO:0015980|GO:0030968|GO:0033539|GO:0042645|GO:0044255|GO:0044267|GO:0044281|GO:0045717|GO:0046322|GO:0050660|GO:0090181	chr17	7120444	7128586	+	HGNC:92|MIM:609575|HPRD:01940|Vega:OTTHUMG00000102157
38	0.0455648	0.00132702	down	1.44965	-1.44965	-0.535706	636.581	591.7	583.167	1218.26	1282.69	851.038	9.47027	9.45215	9.29199	10.0158	9.97345	9.83231	ACAT1	ACAT|MAT|T2|THIL	acetyl-CoA acetyltransferase 1	protein-coding	38	ENSG00000075239	GO:0001889|GO:0003985|GO:0005739|GO:0005743|GO:0005759|GO:0007420|GO:0009083|GO:0009725|GO:0014070|GO:0019899|GO:0034641|GO:0042594|GO:0042803|GO:0044255|GO:0044281|GO:0046872|GO:0046950|GO:0046951|GO:0046952|GO:0050662|GO:0051260|GO:0060612|GO:0072229	chr11	107992258	108018891	+	HGNC:93|MIM:607809|HPRD:01946|Vega:OTTHUMG00000166381
39	0.0846821	0.00568254	down	1.71737	-1.71737	-0.780198	357.808	469.278	451.708	1046	1081.26	675.049	8.63911	9.11773	8.92347	9.79583	9.727	9.49808	ACAT2		acetyl-CoA acetyltransferase 2	protein-coding	39		GO:0003985|GO:0005634|GO:0005730|GO:0005737|GO:0005739|GO:0006629	chr6	160182989	160200144	+	HGNC:94|MIM:100678|HPRD:00006
40	1	0.344463	down	1.11807	-1.11807	-0.161007	0	0	0	1.64474	1	0	0	0	0	0.48302	0	0	ASIC2	ACCN|ACCN1|ASIC2a|BNC1|BNaC1|MDEG|hBNaC1	acid-sensing (proton-gated) ion channel 2	protein-coding	40	ENSG00000108684	GO:0005515|GO:0005886|GO:0005887|GO:0007268|GO:0007417|GO:0007422|GO:0015280|GO:0015672|GO:0034220|GO:0055085	chr17	31340106	32483825	-	HGNC:99|MIM:601784|HPRD:03471|Vega:OTTHUMG00000132885
41	0.626634	0.133583	up	1.65784	1.65784	0.729302	195.493	294.919	452.725	258.91	328.734	133.758	7.76705	8.4476	8.92671	7.78147	8.00928	7.16271	ASIC1	ACCN2|ASIC|BNaC2	acid-sensing (proton-gated) ion channel 1	protein-coding	41	ENSG00000110881	GO:0001101|GO:0005515|GO:0005886|GO:0005887|GO:0006810|GO:0006814|GO:0007165|GO:0007613|GO:0008306|GO:0009268|GO:0015280|GO:0034220|GO:0042391|GO:0045202|GO:0046929|GO:0055085|GO:0070588	chr12	50451420	50477405	+	HGNC:100|MIM:602866|HPRD:04182|Vega:OTTHUMG00000169812
43	0.38517	0.0648851	up	2.63179	2.63179	1.39605	6	6	21	6	4.57895	3	2.74104	2.82839	4.49654	2.35013	1.84351	1.68419	ACHE	ACEE|ARACHE|N-ACHE|YT	acetylcholinesterase	protein-coding	43	ENSG00000087085	GO:0001507|GO:0001540|GO:0001919|GO:0002076|GO:0003990|GO:0004091|GO:0004104|GO:0005515|GO:0005518|GO:0005576|GO:0005605|GO:0005615|GO:0005634|GO:0005788|GO:0005794|GO:0005886|GO:0006260|GO:0006581|GO:0006644|GO:0006656|GO:0007155|GO:0007268|GO:0007271|GO:0007399|GO:0007416|GO:0007517|GO:0008283|GO:0009611|GO:0009986|GO:0016020|GO:0016787|GO:0017171|GO:0019695|GO:0030054|GO:0030424|GO:0030425|GO:…	chr7	100487615	100493754	-	HGNC:108|MIM:100740|HPRD:00010|Vega:OTTHUMG00000157033
47	1	0.734949	down	1.03483	-1.03483	-0.0494004	6144.12	7777.13	6993.82	9105.49	11356.5	7117.52	12.7411	13.1684	12.8761	12.9177	13.1197	12.8964	ACLY	ACL|ATPCL|CLATP	ATP citrate lyase	protein-coding	47	ENSG00000131473	GO:0003878|GO:0004775|GO:0005524|GO:0005634|GO:0005730|GO:0005737|GO:0005739|GO:0005829|GO:0005886|GO:0006101|GO:0006112|GO:0006200|GO:0009346|GO:0015936|GO:0019432|GO:0031325|GO:0035338|GO:0044255|GO:0044262|GO:0044281|GO:0046872|GO:0048037	chr17	40023170	40075275	-	HGNC:115|MIM:108728|HPRD:00155|Vega:OTTHUMG00000133507
48	0.293038	0.0433529	down	1.16074	-1.16074	-0.215049	1875.02	1628.87	1860.26	2774.88	2700.11	2356.78	11.0288	10.9131	10.9655	11.2034	11.0473	11.3018	ACO1	ACONS|IREB1|IREBP|IREBP1|IRP1	aconitase 1, soluble	protein-coding	48	ENSG00000122729	GO:0003723|GO:0003994|GO:0005515|GO:0005737|GO:0005739|GO:0005783|GO:0005794|GO:0005829|GO:0006099|GO:0006101|GO:0006417|GO:0006879|GO:0009791|GO:0010040|GO:0030350|GO:0046872|GO:0050892|GO:0051539|GO:0052632|GO:0052633	chr9	32384601	32450832	+	HGNC:117|MIM:100880|HPRD:00013|Vega:OTTHUMG00000019740
49	1	0.318062	up	1.05908	1.05908	0.0828075	0	1	1	0.5	0	1	0	0.243428	0.104224	0	0	0.0992292	ACR		acrosin	protein-coding	49	ENSG00000100312	GO:0002077|GO:0003677|GO:0004040|GO:0004252|GO:0005507|GO:0005515|GO:0005537|GO:0005576|GO:0005798|GO:0007190|GO:0007338|GO:0007339|GO:0007340|GO:0007341|GO:0008144|GO:0008270|GO:0009607|GO:0032504|GO:0042806|GO:0043159|GO:0043234|GO:0048545	chr22	51176652	51183727	+	HGNC:126|MIM:102480|HPRD:06342|Vega:OTTHUMG00000150155
50	0.160233	0.0171762	down	1.1275	-1.1275	-0.17313	1157.88	1191.02	1222.91	1718.2	1908.97	1464.62	10.3333	10.4614	10.3603	10.5118	10.5471	10.6155	ACO2	ACONM|ICRD	aconitase 2, mitochondrial	protein-coding	50	ENSG00000100412	GO:0005506|GO:0005634|GO:0005739|GO:0005759|GO:0006091|GO:0006099|GO:0006101|GO:0006102|GO:0008219|GO:0044237|GO:0044281|GO:0051538|GO:0051539|GO:0052632|GO:0052633	chr22	41865129	41924993	+	HGNC:118|MIM:100850|HPRD:00012|Vega:OTTHUMG00000030544
51	0.0462987	0.00140448	up	1.19599	1.19599	0.258204	831.482	715.876	829.036	885.324	945.666	684.721	9.85562	9.72699	9.79952	9.55523	9.53369	9.5186	ACOX1	ACOX|PALMCOX|SCOX	acyl-CoA oxidase 1, palmitoyl	protein-coding	51	ENSG00000161533	GO:0000038|GO:0003995|GO:0003997|GO:0005102|GO:0005504|GO:0005739|GO:0005777|GO:0005778|GO:0005782|GO:0006091|GO:0006629|GO:0006693|GO:0007283|GO:0016401|GO:0016559|GO:0019395|GO:0033540|GO:0033559|GO:0036109|GO:0044255|GO:0044281|GO:0047485|GO:0050660|GO:0055088|GO:0071949|GO:2000189	chr17	73937589	73975515	-	HGNC:119|MIM:609751|HPRD:02030|Vega:OTTHUMG00000180027
52	0.455788	0.0825304	down	1.1203	-1.1203	-0.163891	943.489	992.099	1082.01	1426.97	1550.1	1279.47	10.0379	10.1978	10.1837	10.2439	10.2466	10.4206	ACP1	HAAP	acid phosphatase 1, soluble	protein-coding	52	ENSG00000143727	GO:0003993|GO:0004726|GO:0005515|GO:0005634|GO:0005737|GO:0007268|GO:0009898|GO:0017124|GO:0043005	chr2	264869	278282	+	HGNC:122|MIM:171500|HPRD:08881|Vega:OTTHUMG00000086933
53	0.173791	0.0193393	up	1.19661	1.19661	0.258957	485.223	385.393	454.488	505.071	515.447	378.653	9.07858	8.83361	8.93232	8.7455	8.65818	8.66396	ACP2		acid phosphatase 2, lysosomal	protein-coding	53	ENSG00000134575	GO:0001501|GO:0003993|GO:0005764|GO:0005765|GO:0007040|GO:0016021|GO:0043202	chr11	47260853	47270398	-	HGNC:123|MIM:171650|HPRD:01375|Vega:OTTHUMG00000166949
54	1	0.799088	down	1.11921	-1.11921	-0.162477	1	0	2	1	4	1	0.156074	0	1.10422	0	1.6485	0.0992292	ACP5	SPENCDI|TRAP	acid phosphatase 5, tartrate resistant	protein-coding	54	ENSG00000102575	GO:0003993|GO:0005764|GO:0005829|GO:0006766|GO:0006767|GO:0006771|GO:0008198|GO:0008199|GO:0016021|GO:0032496|GO:0032691|GO:0032695|GO:0032720|GO:0032929|GO:0034097|GO:0044281|GO:0045019|GO:0045453|GO:0050728|GO:0050830|GO:0060349	chr19	11685475	11689801	-	HGNC:124|MIM:171640|HPRD:01374|Vega:OTTHUMG00000182036
55	1	0.344449	up	1.29063	1.29063	0.368075	0	0	2	1	0	0	0	0	1.10422	0	0	0	ACPP	5'-NT|ACP-3|ACP3|PAP	acid phosphatase, prostate	protein-coding	55	ENSG00000014257	GO:0003993|GO:0005576|GO:0005622|GO:0005765|GO:0005771|GO:0005886|GO:0006144|GO:0008253|GO:0009117|GO:0016021|GO:0030141|GO:0030175|GO:0031985|GO:0033265|GO:0042802|GO:0042803|GO:0045177|GO:0046085	chr3	132036211	132087146	+	HGNC:125|MIM:171790|HPRD:01378|Vega:OTTHUMG00000159650
56	1	1	down	1	-1	0	0	0	0	0	0	0	0	0	0	0	0	0	ACRV1	D11S4365|SP-10|SPACA2	acrosomal vesicle protein 1	protein-coding	56	ENSG00000134940	GO:0001669|GO:0007275	chr11	125542229	125550793	-	HGNC:127|MIM:102525|HPRD:00014|Vega:OTTHUMG00000165854
58	0.810108	0.194095	up	1.43209	1.43209	0.51812	8.44563	7.05555	8.7619	8.49682	11.3444	3.66508	3.23428	3.06219	3.23547	2.85209	3.15241	1.97307	ACTA1	ACTA|ASMA|CFTD|CFTD1|CFTDM|MPFD|NEM1|NEM2|NEM3	actin, alpha 1, skeletal muscle	protein-coding	58	ENSG00000143632	GO:0001725|GO:0005200|GO:0005515|GO:0005524|GO:0005829|GO:0005865|GO:0005884|GO:0006936|GO:0009612|GO:0009991|GO:0010226|GO:0015629|GO:0016049|GO:0017022|GO:0030017|GO:0030049|GO:0030240|GO:0043503|GO:0043531|GO:0048545|GO:0048741|GO:0070062	chr1	229566993	229569843	-	HGNC:129|MIM:102610|HPRD:00030|Vega:OTTHUMG00000038006
59	0.0224182	7.04267e-05	up	4.79133	4.79133	2.26043	94676.1	86614.5	88778.2	30464.9	26405.5	16351.1	16.6868	16.6457	16.5421	14.66	14.337	14.0963	ACTA2	AAT6|ACTSA|MYMY5	actin, alpha 2, smooth muscle, aorta	protein-coding	59	ENSG00000107796	GO:0005524|GO:0005737|GO:0005829|GO:0006936|GO:0008217|GO:0009615|GO:0014829|GO:0015629|GO:0030485|GO:0043234|GO:0072144	chr10	90694831	90751147	-	HGNC:130|MIM:102620|HPRD:00031|Vega:OTTHUMG00000018700
60	0.81308	0.195028	down	1.11279	-1.11279	-0.154184	134154	130810	119247	177464	197508	163497	17.1896	17.2405	16.9678	17.2023	17.2401	17.4181	ACTB	BRWS1|PS1TP5BP1	actin, beta	protein-coding	60	ENSG00000075624	GO:0005200|GO:0005515|GO:0005524|GO:0005737|GO:0005829|GO:0005856|GO:0006457|GO:0006928|GO:0007411|GO:0007596|GO:0014069|GO:0016044|GO:0019894|GO:0019901|GO:0030424|GO:0030529|GO:0030863|GO:0030957|GO:0034329|GO:0034332|GO:0035267|GO:0038096|GO:0044267|GO:0045087|GO:0045216|GO:0050998|GO:0051084|GO:0070062|GO:0070688	chr7	5566779	5570232	-	HGNC:132|MIM:102630|HPRD:00032|Vega:OTTHUMG00000023268
62	1	1	down	1	-1	0	0	0	0	0	0	0	0	0	0	0	0	0	ACTBP2		actin, beta pseudogene 2	pseudo	62			chr5	77080627	77082421	+	HGNC:135
63	1	1	down	1	-1	0	0	0	0	0	0	0	0	0	0	0	0	0	ACTBP3		actin, beta pseudogene 3	pseudo	63			chr18	57360278	57360705	-	HGNC:136
64	1	1	down	1	-1	0	0	0	0	0	0	0	0	0	0	0	0	0	ACTBP4		actin, beta pseudogene 4	pseudo	64			chr5	130994133	130995892	-	HGNC:137
66	1	1	down	1	-1	0	0	0	0	0	0	0	0	0	0	0	0	0	ACTBP6	H8-PSI-BETA-AC3	actin, beta pseudogene 6	pseudo	66			chr8	85860744	85862510	+	HGNC:139
67	1	1	down	1	-1	0	0	0	0	0	0	0	0	0	0	0	0	0	ACTBP7		actin, beta pseudogene 7	pseudo	67			chr15	44280676	44282463	-	HGNC:140
68	1	1	down	1	-1	0	0	0	0	0	0	0	0	0	0	0	0	0	ACTBP8	ACTBP2	actin, beta pseudogene 8	pseudo	68			chr6	88985024	88986792	-	HGNC:141
69	1	1	down	1	-1	0	0	0	0	0	0	0	0	0	0	0	0	0	ACTBP9		actin, beta pseudogene 9	pseudo	69			chr18	60109157	60110948	+	HGNC:142
70	0.819567	0.197496	up	2.28921	2.28921	1.19485	19.6601	5.75397	7.2	3.25	4	10.379	4.45327	2.76798	2.95222	1.4656	1.6485	3.47482	ACTC1	ACTC|ASD5|CMD1R|CMH11|LVNC4	actin, alpha, cardiac muscle 1	protein-coding	70	ENSG00000159251	GO:0005524|GO:0005737|GO:0005829|GO:0005884|GO:0006200|GO:0006915|GO:0016887|GO:0017022|GO:0030017|GO:0030048|GO:0030049|GO:0030240|GO:0031032|GO:0031674|GO:0033275|GO:0042493|GO:0042643|GO:0045471|GO:0055003|GO:0055008|GO:0060047|GO:0060048|GO:0070062	chr15	35080297	35087927	-	HGNC:143|MIM:102540|HPRD:00015|Vega:OTTHUMG00000129675
71	0.223097	0.0289241	down	1.23504	-1.23504	-0.304552	119219	110821	103758	168799	196284	154898	17.0193	17.0013	16.7671	17.1301	17.2311	17.3402	ACTG1	ACT|ACTG|BRWS2|DFNA20|DFNA26	actin, gamma 1	protein-coding	71	ENSG00000184009	GO:0005200|GO:0005515|GO:0005524|GO:0005829|GO:0005856|GO:0006928|GO:0007411|GO:0016044|GO:0030016|GO:0031941|GO:0034329|GO:0034332|GO:0038096|GO:0042802|GO:0045087|GO:0045214|GO:0045216|GO:0070062	chr17	79476997	79479892	-	HGNC:144|MIM:102560|HPRD:00017|Vega:OTTHUMG00000177955
72	0.0221113	4.39344e-05	up	3.10009	3.10009	1.63231	27962.9	29807.5	26180.3	12131.6	13664	8780.81	14.9273	15.1068	14.7804	13.3316	13.3866	13.1994	ACTG2	ACT|ACTA3|ACTE|ACTL3|ACTSG	actin, gamma 2, smooth muscle, enteric	protein-coding	72	ENSG00000163017	GO:0005524|GO:0005829|GO:0005856|GO:0006936|GO:0071944	chr2	74120093	74146780	+	HGNC:145|MIM:102545|HPRD:00016|Vega:OTTHUMG00000129813
73	1	1	down	1	-1	0	0	0	0	0	0	0	0	0	0	0	0	0	ACTG1P1	ACT1GP1|ACTGP1|HY-psi-gamma-AC6	actin, gamma 1 pseudogene 1	pseudo	73			chr3	139212582	139214524	+	HGNC:146
74	1	1	down	1	-1	0	0	0	0	0	0	0	0	0	0	0	0	0	ACTG1P2	ACTGP2|ACTL2	actin, gamma 1 pseudogene 2	pseudo	74			chrY	19868077	19870178	-	HGNC:147
75	1	1	down	1	-1	0	0	0	0	0	0	0	0	0	0	0	0	0	ACTG1P3	ACTGP3|dJ545L17.4	actin, gamma 1 pseudogene 3	pseudo	75			chr20	1141154	1142641	+	HGNC:148
81	1	0.267598	up	1.15926	1.15926	0.213201	19667.8	17411.8	14330.5	17868	20356.1	17211.6	14.4196	14.3312	13.911	13.8903	13.9617	14.1703	ACTN4	ACTININ-4|FSGS|FSGS1	actinin, alpha 4	protein-coding	81		GO:0001666|GO:0001725|GO:0001882|GO:0002576|GO:0003779|GO:0005178|GO:0005509|GO:0005515|GO:0005576|GO:0005634|GO:0005737|GO:0007596|GO:0015031|GO:0030018|GO:0030168|GO:0030529|GO:0030863|GO:0031093|GO:0031143|GO:0032417|GO:0042803|GO:0042981|GO:0043234|GO:0047485|GO:0048471|GO:0048549|GO:0051015|GO:0051017|GO:0051271|GO:0051272|GO:0051764|GO:0070062	chr19	39138267	39221171	+	HGNC:166|MIM:604638|HPRD:05222
82	1	1	down	1	-1	0	0	0	0	0	0	0	0	0	0	0	0	0	ACTG1P9	ACTGP9	actin, gamma 1 pseudogene 9	pseudo	82			chr6	46172649	46174298	+	HGNC:154
83	1	1	down	1	-1	0	0	0	0	0	0	0	0	0	0	0	0	0	ACTG1P10	ACTGP10|ACTL1|ACTP1	actin, gamma 1 pseudogene 10	pseudo	83			chrX	53170870	53173166	-	HGNC:155
86	0.0573437	0.00248093	down	1.67513	-1.67513	-0.744271	596.944	671.913	611.918	1358.62	1360.94	1239.98	9.37753	9.63556	9.36142	10.1731	10.0589	10.3753	ACTL6A	ACTL6|ARPN-BETA|Arp4|BAF53A|INO80K	actin-like 6A	protein-coding	86	ENSG00000136518	GO:0003407|GO:0003682|GO:0003713|GO:0005515|GO:0005634|GO:0005886|GO:0006281|GO:0006310|GO:0006338|GO:0006351|GO:0006357|GO:0007165|GO:0007399|GO:0016514|GO:0031011|GO:0035267|GO:0040008|GO:0043967|GO:0043968|GO:0071564	chr3	179280668	179306193	+	HGNC:24124|MIM:604958|HPRD:05389|Vega:OTTHUMG00000157782
87	0.0949621	0.00708084	up	1.34398	1.34398	0.426507	33287.3	30848.5	28296.9	29331.8	32662	24829.4	15.1788	15.1563	14.8926	14.6053	14.6438	14.699	ACTN1	BDPLT15	actinin, alpha 1	protein-coding	87	ENSG00000072110	GO:0001726|GO:0002576|GO:0005178|GO:0005509|GO:0005515|GO:0005576|GO:0005634|GO:0005737|GO:0005829|GO:0005856|GO:0005886|GO:0005916|GO:0005925|GO:0007596|GO:0017166|GO:0019904|GO:0030018|GO:0030168|GO:0030198|GO:0031093|GO:0031143|GO:0034329|GO:0042981|GO:0042995|GO:0043197|GO:0044325|GO:0048041|GO:0051015|GO:0051017|GO:0051271|GO:0051764|GO:0070062	chr14	69340840	69446083	-	HGNC:163|MIM:102575|HPRD:00020|Vega:OTTHUMG00000171386
88	1	0.951125	down	1.04784	-1.04784	-0.0674137	6	1.52368	1.48	10	1.33333	2.32018	2.74104	0.850992	0.669821	3.08709	0.0635366	1.31346	ACTN2	CMD1AA	actinin, alpha 2	protein-coding	88	ENSG00000077522	GO:0002576|GO:0005178|GO:0005509|GO:0005515|GO:0005576|GO:0005829|GO:0005856|GO:0005884|GO:0005925|GO:0007155|GO:0007268|GO:0007596|GO:0008092|GO:0008307|GO:0030018|GO:0030035|GO:0030049|GO:0030168|GO:0030175|GO:0030274|GO:0030375|GO:0031093|GO:0031143|GO:0031432|GO:0042391|GO:0042802|GO:0042981|GO:0043197|GO:0043267|GO:0043268|GO:0044325|GO:0046983|GO:0048041|GO:0051015|GO:0051017|GO:0051289|GO:…	chr1	236849754	236927927	+	HGNC:164|MIM:102573|HPRD:00019|Vega:OTTHUMG00000040059
89	0.650184	0.140845	down	1.82308	-1.82308	-0.866374	1	1	0	3	4	0	0.156074	0.243428	0	1.35013	1.6485	0	ACTN3		actinin, alpha 3	protein-coding	89	ENSG00000248746	GO:0003779|GO:0005178|GO:0005509|GO:0005515|GO:0005829|GO:0005884|GO:0005925|GO:0008307|GO:0030049|GO:0031143|GO:0042803|GO:0042981|GO:0048041|GO:0051017|GO:0051764	chr11	66313866	66330800	+	HGNC:165|MIM:102574|HPRD:02148|Vega:OTTHUMG00000160815
90	0.376096	0.0625029	up	1.39962	1.39962	0.485032	867.276	1186.75	1385.01	1029.84	1081.49	927.727	9.91642	10.4562	10.5399	9.77337	9.7273	9.95678	ACVR1	ACTRI|ACVR1A|ACVRLK2|ALK2|FOP|SKR1|TSRI	activin A receptor, type I	protein-coding	90	ENSG00000115170	GO:0000082|GO:0001569|GO:0001655|GO:0001701|GO:0001702|GO:0001707|GO:0001755|GO:0002526|GO:0003143|GO:0003183|GO:0003289|GO:0004672|GO:0004674|GO:0004675|GO:0004702|GO:0005025|GO:0005515|GO:0005524|GO:0005887|GO:0006468|GO:0007179|GO:0007281|GO:0007368|GO:0009968|GO:0010862|GO:0016361|GO:0017046|GO:0018107|GO:0030278|GO:0030501|GO:0030509|GO:0032924|GO:0032926|GO:0042803|GO:0045177|GO:0045669|GO:…	chr2	158592958	158732374	-	HGNC:171|MIM:102576|HPRD:00021|Vega:OTTHUMG00000131967
91	0.227698	0.029757	up	1.39979	1.39979	0.485206	548.749	439.678	543.078	587.947	478.552	337.434	9.25608	9.02373	9.18924	8.96471	8.55103	8.49769	ACVR1B	ACTRIB|ACVRLK4|ALK4|SKR2	activin A receptor, type IB	protein-coding	91	ENSG00000135503	GO:0000082|GO:0001701|GO:0001942|GO:0004674|GO:0004675|GO:0004702|GO:0005024|GO:0005515|GO:0005524|GO:0005886|GO:0005887|GO:0006355|GO:0006468|GO:0007165|GO:0007178|GO:0007417|GO:0009986|GO:0010862|GO:0016361|GO:0017002|GO:0018107|GO:0019838|GO:0030308|GO:0031625|GO:0032924|GO:0032927|GO:0034711|GO:0038092|GO:0045648|GO:0045944|GO:0046332|GO:0046545|GO:0046777|GO:0046872|GO:0048185|GO:0097191|GO:…	chr12	52345451	52390863	+	HGNC:172|MIM:601300|HPRD:03193|Vega:OTTHUMG00000167920
92	1	0.566913	up	1.42685	1.42685	0.512835	171.109	719.588	1219.07	591.447	623.004	278.687	7.57485	9.73446	10.3558	8.97327	8.9316	8.22173	ACVR2A	ACTRII|ACVR2	activin A receptor, type IIA	protein-coding	92	ENSG00000121989	GO:0001702|GO:0001934|GO:0004674|GO:0004675|GO:0004702|GO:0005024|GO:0005515|GO:0005524|GO:0005737|GO:0005886|GO:0005887|GO:0007178|GO:0007283|GO:0007368|GO:0007498|GO:0009952|GO:0009986|GO:0010862|GO:0015026|GO:0017002|GO:0019838|GO:0030165|GO:0030501|GO:0030509|GO:0030510|GO:0032927|GO:0034673|GO:0034711|GO:0042713|GO:0043084|GO:0043621|GO:0045648|GO:0045669|GO:0046872|GO:0048185|GO:0048706|GO:…	chr2	148602086	148688396	+	HGNC:173|MIM:102581|HPRD:00025|Vega:OTTHUMG00000150603
93	0.126363	0.0115185	down	1.75764	-1.75764	-0.813639	43.8419	41	64	109	144.526	78.8026	5.61031	5.60098	6.10422	6.53335	6.82369	6.3994	ACVR2B	ACTRIIB|ActR-IIB|HTX4	activin A receptor, type IIB	protein-coding	93		GO:0001702|GO:0001822|GO:0001946|GO:0001974|GO:0004674|GO:0004702|GO:0004712|GO:0005024|GO:0005515|GO:0005524|GO:0005737|GO:0005886|GO:0005887|GO:0006355|GO:0007165|GO:0007178|GO:0007368|GO:0007498|GO:0007507|GO:0009749|GO:0009791|GO:0009952|GO:0009986|GO:0016362|GO:0019838|GO:0030073|GO:0030324|GO:0030501|GO:0030509|GO:0031016|GO:0032147|GO:0032927|GO:0034711|GO:0035265|GO:0042475|GO:0045669|GO:…	chr3	38495790	38534633	+	HGNC:174|MIM:602730|HPRD:04106
94	0.34221	0.0545702	up	2.73703	2.73703	1.45261	86.8947	71.171	82.2739	77.9868	42.1579	15	6.59727	6.39665	6.46659	6.05032	5.04623	4.00612	ACVRL1	ACVRLK1|ALK-1|ALK1|HHT|HHT2|ORW2|SKR3|TSR-I	activin A receptor type II-like 1	protein-coding	94	ENSG00000139567	GO:0001525|GO:0001701|GO:0001936|GO:0001937|GO:0001938|GO:0001946|GO:0001955|GO:0001974|GO:0002043|GO:0004674|GO:0004675|GO:0004702|GO:0005024|GO:0005025|GO:0005515|GO:0005524|GO:0005887|GO:0006275|GO:0006355|GO:0006468|GO:0007162|GO:0007165|GO:0007179|GO:0008015|GO:0008217|GO:0008285|GO:0009986|GO:0010596|GO:0010862|GO:0016361|GO:0019901|GO:0030308|GO:0030336|GO:0030425|GO:0030509|GO:0030513|GO:…	chr12	52301202	52317145	+	HGNC:175|MIM:601284|HPRD:03181|Vega:OTTHUMG00000169507
95	1	0.290181	up	1.07999	1.07999	0.111018	101.363	96.6497	92.6523	110.627	142.082	91.1065	6.81946	6.83812	6.63798	6.55472	6.79908	6.60871	ACY1	ACY-1|ACY1D	aminoacylase 1	protein-coding	95	ENSG00000114786|ENSG00000243989	GO:0004046|GO:0005829|GO:0006508|GO:0006520|GO:0008237|GO:0046872	chr3	52017300	52023218	+	HGNC:177|MIM:104620|HPRD:00092|Vega:OTTHUMG00000157815|Vega:OTTHUMG00000166447
97	0.324642	0.0503685	down	1.69856	-1.69856	-0.764312	50.6276	33.4497	33	72.0349	81.063	93.2054	5.81793	5.30735	5.14862	5.93579	5.98947	6.64157	ACYP1	ACYPE	acylphosphatase 1, erythrocyte (common) type	protein-coding	97	ENSG00000119640	GO:0003998|GO:0006796	chr14	75519928	75536186	-	HGNC:179|MIM:600875|HPRD:02928|Vega:OTTHUMG00000171767
98	0.541423	0.106376	up	1.5678	1.5678	0.648741	48.5395	42.947	55.8289	57.5393	49.6711	21	5.75716	5.66791	5.90717	5.61164	5.28283	4.49155	ACYP2	ACYM|ACYP	acylphosphatase 2, muscle type	protein-coding	98	ENSG00000170634	GO:0003998|GO:0005739|GO:0006796	chr2	54342410	54532435	+	HGNC:180|MIM:102595|HPRD:00028|Vega:OTTHUMG00000129287
100	0.61636	0.130166	up	1.42207	1.42207	0.507995	168.171	85.3553	147.368	118.439	149.107	82.7751	7.54986	6.65884	7.30751	6.65317	6.8687	6.47035	ADA		adenosine deaminase	protein-coding	100	ENSG00000196839	GO:0001666|GO:0001821|GO:0001829|GO:0001883|GO:0001889|GO:0001890|GO:0002314|GO:0002636|GO:0002686|GO:0002906|GO:0004000|GO:0005515|GO:0005615|GO:0005737|GO:0005764|GO:0005829|GO:0005886|GO:0006144|GO:0006154|GO:0006157|GO:0007155|GO:0007568|GO:0008270|GO:0009168|GO:0009897|GO:0009986|GO:0010460|GO:0016020|GO:0030054|GO:0030890|GO:0032261|GO:0032839|GO:0033089|GO:0033632|GO:0042110|GO:0042323|GO:…	chr20	43248163	43280376	-	HGNC:186|MIM:608958|HPRD:00038|Vega:OTTHUMG00000033081
101	1	0.390508	up	1.85019	1.85019	0.887673	4	9	21.4591	13	9.32316	2	2.15607	3.41335	4.52774	3.4656	2.86932	1.09923	ADAM8	CD156|MS2	ADAM metallopeptidase domain 8	protein-coding	101	ENSG00000151651	GO:0000902|GO:0001525|GO:0002102|GO:0002523|GO:0002675|GO:0004222|GO:0005509|GO:0005515|GO:0005737|GO:0005886|GO:0005887|GO:0006508|GO:0006954|GO:0008237|GO:0008270|GO:0009986|GO:0010954|GO:0016337|GO:0022407|GO:0032010|GO:0032127|GO:0033089|GO:0035419|GO:0042581|GO:0043524|GO:0043621|GO:0045780|GO:0045785|GO:0048247|GO:0050714|GO:0050839|GO:0051044|GO:0051092|GO:0051897|GO:0070245|GO:0070820|GO:…	chr10	135075920	135090407	-	HGNC:215|MIM:602267|HPRD:03777|Vega:OTTHUMG00000019309
102	0.120002	0.0105619	up	1.19683	1.19683	0.259219	5065.37	4278.56	5474.51	5469.51	5875.59	4279.83	12.4625	12.3063	12.5227	12.1824	12.169	12.1626	ADAM10	AD10|CD156c|HsT18717|MADM|kuz	ADAM metallopeptidase domain 10	protein-coding	102		GO:0001701|GO:0004175|GO:0004222|GO:0005102|GO:0005178|GO:0005515|GO:0005634|GO:0005737|GO:0005794|GO:0005798|GO:0005886|GO:0006468|GO:0006509|GO:0007162|GO:0007173|GO:0007219|GO:0007220|GO:0007229|GO:0007267|GO:0008237|GO:0008270|GO:0008284|GO:0009986|GO:0010820|GO:0012505|GO:0014069|GO:0016021|GO:0017124|GO:0019901|GO:0022617|GO:0030198|GO:0030307|GO:0030335|GO:0030574|GO:0034612|GO:0042117|GO:…	chr15	58887403	59042177	-	HGNC:188|MIM:602192|HPRD:03723
103	1	0.75298	down	1.01982	-1.01982	-0.0283108	4220.76	4495.16	4642.14	6234.73	6918.22	4304.09	12.1994	12.3776	12.2848	12.3713	12.4047	12.1707	ADAR	ADAR1|AGS6|DRADA|DSH|DSRAD|G1P1|IFI-4|IFI4|K88DSRBP|P136	adenosine deaminase, RNA-specific	protein-coding	103	ENSG00000160710	GO:0003677|GO:0003723|GO:0003726|GO:0005515|GO:0005634|GO:0005654|GO:0005730|GO:0005737|GO:0006382|GO:0006397|GO:0006606|GO:0006611|GO:0009615|GO:0010467|GO:0016553|GO:0016556|GO:0019221|GO:0031047|GO:0035455|GO:0043066|GO:0044387|GO:0044530|GO:0045070|GO:0045087|GO:0046872|GO:0051607|GO:0060337	chr1	154554534	154600456	-	HGNC:225|MIM:146920|HPRD:07528|Vega:OTTHUMG00000037261
104	1	0.625264	up	1.08157	1.08157	0.113132	4147.8	3418.1	2834.02	3457.43	5236.84	3485.66	12.1742	11.9824	11.5729	11.5206	12.003	11.8664	ADARB1	ADAR2|DRABA2|DRADA2|RED1	adenosine deaminase, RNA-specific, B1	protein-coding	104	ENSG00000197381	GO:0003723|GO:0003725|GO:0003726|GO:0003729|GO:0004000|GO:0005634|GO:0005654|GO:0005730|GO:0006382|GO:0006396|GO:0006397|GO:0008285|GO:0010467|GO:0016553|GO:0016556|GO:0030336|GO:0044387|GO:0045070|GO:0045087|GO:0046872|GO:0051607|GO:0051726	chr21	46494493	46646478	+	HGNC:226|MIM:601218|HPRD:06777|Vega:OTTHUMG00000090295
105	1	1	down	1	-1	0	0	0	0	0	0	0	0	0	0	0	0	0	ADARB2	ADAR3|RED2	adenosine deaminase, RNA-specific, B2 (non-functional)	protein-coding	105		GO:0003725|GO:0003727|GO:0004000|GO:0005634|GO:0005730|GO:0005737|GO:0005739|GO:0006397|GO:0046872	chr10	1223253	1779670	-	HGNC:227|MIM:602065|HPRD:09070
107	0.0770116	0.00471422	down	2.4546	-2.4546	-1.29549	10	9.9863	14.9868	28	45.6579	34.4077	3.478	3.56338	4.00985	4.57252	5.16129	5.20389	ADCY1	AC1	adenylate cyclase 1 (brain)	protein-coding	107	ENSG00000164742	GO:0005516|GO:0005524|GO:0005634|GO:0005886|GO:0006112|GO:0006171|GO:0006833|GO:0007165|GO:0007173|GO:0007189|GO:0007193|GO:0007202|GO:0007268|GO:0007409|GO:0007616|GO:0007623|GO:0008294|GO:0008543|GO:0010226|GO:0016021|GO:0034199|GO:0035556|GO:0042493|GO:0044281|GO:0045087|GO:0046872|GO:0048011|GO:0055085|GO:0071377	chr7	45613739	45762714	+	HGNC:232|MIM:103072|HPRD:00053|Vega:OTTHUMG00000155420
108	1	0.737763	down	1.25253	-1.25253	-0.32485	1	2	6	9	2.60345	2	0.156074	1.24343	2.68919	2.93509	1.02892	1.09923	ADCY2	AC2|HBAC2	adenylate cyclase 2 (brain)	protein-coding	108	ENSG00000078295	GO:0004016|GO:0005524|GO:0005622|GO:0005737|GO:0005886|GO:0006112|GO:0006171|GO:0006833|GO:0007165|GO:0007173|GO:0007188|GO:0007189|GO:0007193|GO:0007202|GO:0007268|GO:0008179|GO:0008294|GO:0008543|GO:0016020|GO:0016021|GO:0030425|GO:0031683|GO:0034199|GO:0035556|GO:0043234|GO:0044281|GO:0045087|GO:0045121|GO:0046872|GO:0046982|GO:0048011|GO:0055085|GO:0071377	chr5	7396343	7830194	+	HGNC:233|MIM:103071|HPRD:00052|Vega:OTTHUMG00000090476
109	0.0902036	0.00634913	down	1.55495	-1.55495	-0.636867	532.262	685.334	696.967	1300.47	1361.75	1072.66	9.21207	9.66409	9.54917	10.11	10.0597	10.1662	ADCY3	AC3	adenylate cyclase 3	protein-coding	109	ENSG00000138031	GO:0004016|GO:0005516|GO:0005524|GO:0005737|GO:0005886|GO:0005887|GO:0005929|GO:0006112|GO:0006833|GO:0007165|GO:0007173|GO:0007189|GO:0007193|GO:0007202|GO:0007268|GO:0007608|GO:0008543|GO:0034199|GO:0035556|GO:0044281|GO:0045087|GO:0046872|GO:0048011|GO:0055085|GO:0071377	chr2	25042039	25142055	-	HGNC:234|MIM:600291|HPRD:02620|Vega:OTTHUMG00000094765
111	1	0.26973	up	1.64675	1.64675	0.719619	15	13.9342	49	19.5263	23.3421	10	4.06297	4.04399	5.71893	4.05251	4.19336	3.42116	ADCY5	AC5|FDFM	adenylate cyclase 5	protein-coding	111	ENSG00000173175	GO:0001973|GO:0004016|GO:0005524|GO:0005886|GO:0006112|GO:0006833|GO:0007165|GO:0007173|GO:0007189|GO:0007191|GO:0007193|GO:0007195|GO:0007202|GO:0007268|GO:0007626|GO:0008179|GO:0008543|GO:0016021|GO:0034199|GO:0035556|GO:0044281|GO:0045087|GO:0046872|GO:0046982|GO:0048011|GO:0050885|GO:0055085|GO:0071377|GO:0072372	chr3	123001143	123167392	-	HGNC:236|MIM:600293|HPRD:08973|Vega:OTTHUMG00000159517
112	0.0822569	0.00538671	up	1.48268	1.48268	0.568211	1625.21	1283.96	1285.3	1296.45	1316.26	958.29	10.8225	10.5698	10.4321	10.1055	10.0107	10.0035	ADCY6	AC6	adenylate cyclase 6	protein-coding	112	ENSG00000174233	GO:0004016|GO:0005515|GO:0005524|GO:0005886|GO:0005929|GO:0006112|GO:0006171|GO:0006833|GO:0007165|GO:0007173|GO:0007189|GO:0007193|GO:0007202|GO:0007212|GO:0007268|GO:0008543|GO:0016020|GO:0016021|GO:0019901|GO:0034199|GO:0035556|GO:0044281|GO:0045087|GO:0046872|GO:0048011|GO:0055085|GO:0071377|GO:0071380|GO:0071870	chr12	49159974	49182879	-	HGNC:237|MIM:600294|HPRD:02621|Vega:OTTHUMG00000170396
113	0.616967	0.130325	up	1.2257	1.2257	0.293609	1649.88	1541.23	1239.64	1591.81	1855.15	1152.02	10.8442	10.8333	10.3799	10.4016	10.5058	10.2692	ADCY7	AC7	adenylate cyclase 7	protein-coding	113	ENSG00000121281	GO:0004016|GO:0005524|GO:0005886|GO:0006112|GO:0006833|GO:0007165|GO:0007173|GO:0007189|GO:0007193|GO:0007202|GO:0007268|GO:0008543|GO:0016021|GO:0030819|GO:0034199|GO:0035556|GO:0044281|GO:0045087|GO:0046872|GO:0048011|GO:0055085|GO:0071361|GO:0071377	chr16	50300451	50352045	+	HGNC:238|MIM:600385|HPRD:02663|Vega:OTTHUMG00000133172
114	1	1	down	1	-1	0	0	0	0	0	0	0	0	0	0	0	0	0	ADCY8	AC8|ADCY3|HBAC1	adenylate cyclase 8 (brain)	protein-coding	114	ENSG00000155897	GO:0004016|GO:0005524|GO:0005886|GO:0006112|GO:0006833|GO:0007165|GO:0007173|GO:0007189|GO:0007193|GO:0007202|GO:0007268|GO:0007611|GO:0007616|GO:0008294|GO:0008543|GO:0016020|GO:0016021|GO:0034199|GO:0035556|GO:0044281|GO:0045087|GO:0046872|GO:0048011|GO:0055085|GO:0071377	chr8	131792547	132052835	-	HGNC:239|MIM:103070|HPRD:00051|Vega:OTTHUMG00000164756
115	0.814421	0.195471	up	1.17586	1.17586	0.233722	829.049	599.541	938.861	811.045	958.838	733.515	9.85139	9.47114	9.97899	9.4288	9.55364	9.61791	ADCY9	AC9	adenylate cyclase 9	protein-coding	115	ENSG00000162104	GO:0004016|GO:0005524|GO:0005886|GO:0005887|GO:0006112|GO:0006833|GO:0007165|GO:0007173|GO:0007189|GO:0007193|GO:0007202|GO:0007268|GO:0008543|GO:0034199|GO:0035556|GO:0044281|GO:0045087|GO:0046872|GO:0048011|GO:0055085|GO:0071377	chr16	4012650	4166186	-	HGNC:240|MIM:603302|HPRD:04489|Vega:OTTHUMG00000177612
116	1	1	down	1	-1	0	0	0	0	1	0	0	0	0	0	0	0	0	ADCYAP1	PACAP	adenylate cyclase activating polypeptide 1 (pituitary)	protein-coding	116	ENSG00000141433	GO:0001541|GO:0001662|GO:0001821|GO:0002865|GO:0002878|GO:0005057|GO:0005102|GO:0005184|GO:0005576|GO:0005615|GO:0007169|GO:0007190|GO:0007204|GO:0007267|GO:0007565|GO:0008277|GO:0008284|GO:0010579|GO:0010976|GO:0016521|GO:0019233|GO:0021983|GO:0031858|GO:0032755|GO:0032880|GO:0034259|GO:0042594|GO:0043195|GO:0043267|GO:0045471|GO:0045786|GO:0045909|GO:0046034|GO:0048011|GO:0051428|GO:0051968|GO:…	chr18	904944	912173	+	HGNC:241|MIM:102980|HPRD:02369|Vega:OTTHUMG00000131479
117	1	1	down	1	-1	0	0	0	0	0	0	0	0	0	0	0	0	0	ADCYAP1R1	PAC1|PAC1R|PACAPR|PACAPRI	adenylate cyclase activating polypeptide 1 (pituitary) receptor type I	protein-coding	117	ENSG00000078549	GO:0004872|GO:0004999|GO:0005515|GO:0005768|GO:0005791|GO:0005886|GO:0005887|GO:0005901|GO:0005923|GO:0007166|GO:0007169|GO:0007190|GO:0007202|GO:0007283|GO:0008179|GO:0009986|GO:0010524|GO:0019933|GO:0030154|GO:0030306|GO:0032355|GO:0033555|GO:0042493|GO:0042923|GO:0043005|GO:0045471|GO:0046545|GO:0048011|GO:0060548|GO:0060732	chr7	31092076	31151093	+	HGNC:242|MIM:102981|HPRD:00045|Vega:OTTHUMG00000023884
118	0.83553	0.202933	down	1.04941	-1.04941	-0.0695781	3795.32	3790.84	3959.02	5369.17	5494.1	4434.82	12.0461	12.1317	12.0552	12.1556	12.0722	12.2139	ADD1	ADDA	adducin 1 (alpha)	protein-coding	118	ENSG00000087274	GO:0000902|GO:0001701|GO:0003779|GO:0005198|GO:0005516|GO:0005634|GO:0005829|GO:0005886|GO:0006884|GO:0006915|GO:0006921|GO:0006987|GO:0008134|GO:0008290|GO:0014069|GO:0020027|GO:0030036|GO:0030218|GO:0030507|GO:0030968|GO:0032092|GO:0035264|GO:0042608|GO:0042803|GO:0043197|GO:0044267|GO:0045766|GO:0045807|GO:0046982|GO:0048471|GO:0048873|GO:0051015|GO:0051016|GO:0051017|GO:0071300	chr4	2845584	2931802	+	HGNC:243|MIM:102680|HPRD:00036|Vega:OTTHUMG00000122080
119	0.0272234	0.000183742	down	51.9004	-51.9004	-5.69767	3	1	1	98.0526	97.7067	87	1.74104	0.243428	0.104224	6.38065	6.25888	6.54217	ADD2	ADDB	adducin 2 (beta)	protein-coding	119	ENSG00000075340	GO:0003779|GO:0005198|GO:0005516|GO:0005886|GO:0006461|GO:0008290|GO:0016023|GO:0030036|GO:0030097|GO:0030507|GO:0032092|GO:0042803|GO:0046982|GO:0051015|GO:0051016|GO:0051017	chr2	70889216	70995375	-	HGNC:244|MIM:102681|HPRD:00037|Vega:OTTHUMG00000129710
120	1	0.581667	down	1.07627	-1.07627	-0.106036	1011.93	1166.87	1509.93	1929.33	1611.46	1420.8	10.139	10.4319	10.6645	10.679	10.3027	10.5717	ADD3	ADDL	adducin 3 (gamma)	protein-coding	120	ENSG00000148700	GO:0000794|GO:0003779|GO:0005200|GO:0005516|GO:0005856|GO:0005886|GO:0005911|GO:0005938|GO:0016020	chr10	111765726	111895323	+	HGNC:245|MIM:601568|HPRD:03339|Vega:OTTHUMG00000019032
123	1	0.703759	down	1.08493	-1.08493	-0.117596	535.294	604.395	900.592	777.57	921.933	1031.51	9.22026	9.48278	9.91895	9.36799	9.49702	10.1098	PLIN2	ADFP|ADRP	perilipin 2	protein-coding	123	ENSG00000147872	GO:0005576|GO:0005634|GO:0005783|GO:0005811|GO:0005886|GO:0014070|GO:0015909|GO:0019915|GO:0042493|GO:0044255|GO:0044281	chr9	19115759	19127604	-	HGNC:248|MIM:103195|HPRD:00057|Vega:OTTHUMG00000019624
124	1	1	down	1	-1	0	0	0	0	0	0	0	0	0	0	0	0	0	ADH1A	ADH1	alcohol dehydrogenase 1A (class I), alpha polypeptide	protein-coding	124	ENSG00000187758	GO:0004022|GO:0004024|GO:0005515|GO:0005829|GO:0006066|GO:0006069|GO:0006805|GO:0008270|GO:0017144|GO:0044281	chr4	100197523	100212185	-	HGNC:249|MIM:103700|HPRD:00063|Vega:OTTHUMG00000131026
125	1	1	down	1	-1	0	0	0	0	0	0	0.5	0	0	0	0	0	0	ADH1B	ADH2	alcohol dehydrogenase 1B (class I), beta polypeptide	protein-coding	125		GO:0004024|GO:0005829|GO:0006069|GO:0006805|GO:0008270|GO:0044281	chr4	100227544	100242599	-	HGNC:250|MIM:103720|HPRD:00065
126	1	1	down	1	-1	0	0	0	0	0	0	0.5	0	0	0	0	0	0	ADH1C	ADH3	alcohol dehydrogenase 1C (class I), gamma polypeptide	protein-coding	126	ENSG00000248144	GO:0004022|GO:0005829|GO:0006069|GO:0006805|GO:0008270|GO:0044281	chr4	100257649	100274202	-	HGNC:251|MIM:103730|HPRD:00066|Vega:OTTHUMG00000161422
127	1	1	down	1	-1	0	0	0	0	0	0	0	0	0	0	0	0	0	ADH4	ADH-2	alcohol dehydrogenase 4 (class II), pi polypeptide	protein-coding	127	ENSG00000198099	GO:0001523|GO:0003960|GO:0004022|GO:0004024|GO:0004032|GO:0004745|GO:0005503|GO:0005829|GO:0006066|GO:0006069|GO:0006081|GO:0006805|GO:0008270|GO:0015630|GO:0016620|GO:0019115|GO:0019841|GO:0042375|GO:0042572|GO:0044281|GO:0046164|GO:0051287	chr4	100044808	100065449	-	HGNC:252|MIM:103740|HPRD:00068|Vega:OTTHUMG00000161227
128	1	0.463313	down	1.05368	-1.05368	-0.0754432	2459.25	2653.24	2374.34	3297.11	3737.32	2923.03	11.4201	11.617	11.3175	11.4521	11.5163	11.6125	ADH5	ADH-3|ADHX|FALDH|FDH|GSH-FDH|GSNOR	alcohol dehydrogenase 5 (class III), chi polypeptide	protein-coding	128	ENSG00000197894	GO:0001523|GO:0003016|GO:0004022|GO:0005504|GO:0005634|GO:0005739|GO:0006068|GO:0006069|GO:0007568|GO:0008270|GO:0009055|GO:0018119|GO:0018467|GO:0032496|GO:0042803|GO:0045777|GO:0046294|GO:0051409|GO:0051775|GO:0051903	chr4	99992130	100009939	-	HGNC:253|MIM:103710|HPRD:00064|Vega:OTTHUMG00000161230
130	1	0.344455	down	1.16783	-1.16783	-0.223827	0	0	0	1	0	1.48684	0	0	0	0	0	0.671481	ADH6	ADH-5	alcohol dehydrogenase 6 (class V)	protein-coding	130	ENSG00000172955	GO:0004022|GO:0005575|GO:0005829|GO:0006069|GO:0006805|GO:0008270|GO:0044281|GO:0045471	chr4	100123795	100140403	-	HGNC:255|MIM:103735|HPRD:00067|Vega:OTTHUMG00000131024
131	1	1	down	1	-1	0	0	0	0	0	0	0	0	0	0	0	0	0	ADH7	ADH4	alcohol dehydrogenase 7 (class IV), mu or sigma polypeptide	protein-coding	131	ENSG00000196344	GO:0001523|GO:0004022|GO:0004024|GO:0004031|GO:0004745|GO:0005576|GO:0005730|GO:0005737|GO:0005829|GO:0006068|GO:0006069|GO:0006805|GO:0008270|GO:0009617|GO:0010430|GO:0019841|GO:0035276|GO:0042572|GO:0042573|GO:0044281|GO:0045471|GO:0048019|GO:0055114|GO:1900116	chr4	100333418	100356667	-	HGNC:256|MIM:600086|HPRD:02515|Vega:OTTHUMG00000159318
132	0.0399662	0.000884119	down	2.24357	-2.24357	-1.16579	389.166	307.804	290.012	1013.81	945.977	812.98	8.76032	8.5093	8.2842	9.75073	9.53416	9.7663	ADK	AK	adenosine kinase	protein-coding	132	ENSG00000156110	GO:0004001|GO:0005524|GO:0005634|GO:0005829|GO:0006144|GO:0006166|GO:0006175|GO:0009156|GO:0010613|GO:0016773|GO:0032922|GO:0042102|GO:0043101|GO:0044209|GO:0044281|GO:0044342|GO:0046085|GO:0046872|GO:0055086	chr10	75910943	76469061	+	HGNC:257|MIM:102750|HPRD:00039|Vega:OTTHUMG00000018506
133	1	1	down	1	-1	0	0	0	0	0	0	0	0	0	0	0	0	0	ADM	AM	adrenomedullin	protein-coding	133		GO:0001570|GO:0001666|GO:0001843|GO:0002026|GO:0002031|GO:0005102|GO:0005179|GO:0005515|GO:0005576|GO:0005615|GO:0005737|GO:0006171|GO:0006701|GO:0007165|GO:0007204|GO:0007267|GO:0007507|GO:0007565|GO:0007568|GO:0008015|GO:0008209|GO:0008284|GO:0008285|GO:0009409|GO:0009611|GO:0010460|GO:0019933|GO:0030819|GO:0031100|GO:0031102|GO:0031623|GO:0031700|GO:0032496|GO:0032868|GO:0042475|GO:0042594|GO:…	chr11	10326642	10328923	+	HGNC:259|MIM:103275|HPRD:00061
134	1	0.710904	down	1.22853	-1.22853	-0.296939	32.3787	49.3289	197.146	146.191	116.25	68.2763	5.17305	5.86779	7.72734	6.95687	6.50959	6.19254	ADORA1	RDC7	adenosine A1 receptor	protein-coding	134	ENSG00000163485	GO:0000186|GO:0001609|GO:0001659|GO:0001664|GO:0001666|GO:0001883|GO:0002087|GO:0002674|GO:0002686|GO:0002793|GO:0003093|GO:0004629|GO:0005515|GO:0005783|GO:0005886|GO:0005887|GO:0006612|GO:0006909|GO:0006954|GO:0007165|GO:0007193|GO:0007267|GO:0007399|GO:0008285|GO:0012505|GO:0014050|GO:0014069|GO:0016042|GO:0016323|GO:0030425|GO:0030673|GO:0031683|GO:0032229|GO:0032244|GO:0032279|GO:0032795|GO:…	chr1	203096836	203136533	+	HGNC:262|MIM:102775|HPRD:00042|Vega:OTTHUMG00000042125
135	1	0.798671	up	1.10151	1.10151	0.139483	38	18.5	17.5099	35.0099	41.8257	12.5	5.404	4.45288	4.23432	4.89485	5.03482	3.74309	ADORA2A	A2aR|ADORA2|RDC8	adenosine A2a receptor	protein-coding	135	ENSG00000128271	GO:0001609|GO:0001963|GO:0001975|GO:0005515|GO:0005886|GO:0005887|GO:0006171|GO:0006355|GO:0006469|GO:0006909|GO:0006915|GO:0006954|GO:0006968|GO:0007169|GO:0007188|GO:0007189|GO:0007190|GO:0007205|GO:0007267|GO:0007271|GO:0007417|GO:0007596|GO:0007600|GO:0007626|GO:0008015|GO:0008285|GO:0012505|GO:0014049|GO:0014057|GO:0014061|GO:0014069|GO:0016020|GO:0019899|GO:0030425|GO:0030673|GO:0031000|GO:…	chr22	24819565	24838328	+	HGNC:263|MIM:102776|HPRD:00043|Vega:OTTHUMG00000150761
136	1	0.468195	down	1.16514	-1.16514	-0.220506	79.9869	49.6579	107.461	124	130.697	82.7895	6.47776	5.87738	6.85189	6.71936	6.67859	6.4706	ADORA2B	ADORA2	adenosine A2b receptor	protein-coding	136	ENSG00000170425	GO:0000187|GO:0001609|GO:0002882|GO:0005886|GO:0005887|GO:0006968|GO:0007186|GO:0007189|GO:0007190|GO:0007254|GO:0007588|GO:0010575|GO:0030828|GO:0031284|GO:0031668|GO:0032722|GO:0032755|GO:0043306|GO:0060087	chr17	15848231	15879210	+	HGNC:264|MIM:600446|HPRD:15971|Vega:OTTHUMG00000059140
137	1	1	down	1	-1	0	0	0	0	0	0	0	0	0	0	0	0	0	ADORA2BP1	ADORA2BP	adenosine A2b receptor pseudogene 1	pseudo	137			chr1	209917720	209919021	+	HGNC:265
140	1	1	down	1	-1	0	0	0	0	1	0	0	0	0	0	0	0	0	ADORA3	A3AR|AD026|bA552M11.5	adenosine A3 receptor	protein-coding	140	ENSG00000121933	GO:0001609|GO:0002553|GO:0002687|GO:0005886|GO:0005887|GO:0006954|GO:0007165|GO:0007190|GO:0008016|GO:0009611|GO:0014068|GO:0016021|GO:0043306|GO:0050729|GO:0050850|GO:0070257	chr1	112042051	112046743	-	HGNC:268|MIM:600445|HPRD:08984|HPRD:12424|Vega:OTTHUMG00000011957
141	0.615636	0.129941	up	1.61869	1.61869	0.694827	152.842	71	68	86.9867	75	53	7.41197	6.39318	6.19169	6.20789	5.87732	5.82715	ADPRH	ARH1	ADP-ribosylarginine hydrolase	protein-coding	141	ENSG00000144843	GO:0000287|GO:0003875|GO:0006464|GO:0051725	chr3	119298280	119308792	+	HGNC:269|MIM:603081|HPRD:04359|Vega:OTTHUMG00000159420
142	0.0356312	0.000635139	down	2.19951	-2.19951	-1.13718	1627.44	1587.66	1350.28	3953.18	5118.4	3646.3	10.8245	10.8761	10.5033	11.714	11.97	11.9314	PARP1	ADPRT|ADPRT 1|ADPRT1|ARTD1|PARP|PARP-1|PPOL|pADPRT-1	poly (ADP-ribose) polymerase 1	protein-coding	142	ENSG00000143799	GO:0000122|GO:0000723|GO:0003677|GO:0003950|GO:0005515|GO:0005634|GO:0005635|GO:0005654|GO:0005667|GO:0005730|GO:0006281|GO:0006284|GO:0006302|GO:0006351|GO:0006366|GO:0006367|GO:0006471|GO:0007179|GO:0008134|GO:0008270|GO:0010467|GO:0016540|GO:0032869|GO:0040009|GO:0042769|GO:0047485|GO:0051287|GO:0070212	chr1	226548392	226595801	-	HGNC:270|MIM:173870|HPRD:01435|Vega:OTTHUMG00000037556
143	0.134071	0.0127283	down	1.12553	-1.12553	-0.170605	1383.82	1406.76	1509.05	2050.03	2319.77	1750.41	10.5905	10.7016	10.6636	10.7666	10.8283	10.8727	PARP4	ADPRTL1|ARTD4|PARP-4|PARPL|PH5P|VAULT3|VPARP|VWA5C|p193	poly (ADP-ribose) polymerase family, member 4	protein-coding	143	ENSG00000102699	GO:0003677|GO:0003950|GO:0005515|GO:0005634|GO:0005737|GO:0005876|GO:0006281|GO:0006464|GO:0006471|GO:0006810|GO:0006954|GO:0006974|GO:0008219|GO:0019899|GO:0030529|GO:0042493	chr13	24995069	25086948	-	HGNC:271|MIM:607519|HPRD:09598|Vega:OTTHUMG00000016582
144	1	1	down	1	-1	0	0	0	0	0	0	0	0	0	0	0	0	0	PARP1P1	ADPRTP1|PPOLP1	poly (ADP-ribose) polymerase family, member 1 pseudogene 1	pseudo	144			chr13	111588971	111592579	+	HGNC:275
145	1	1	down	1	-1	0	0	0	0	0	0	0	0	0	0	0	0	0	PARP1P2	ADPRTP2|PPOLP2	poly (ADP-ribose) polymerase family, member 1 pseudogene 2	pseudo	145			chr14	63589719	63590653	+	HGNC:276
146	0.122732	0.0109604	down	5.93993	-5.93993	-2.57045	2	1	1	7	7	17	1.15607	0.243428	0.104224	2.57252	2.45585	4.18669	ADRA1D	ADRA1|ADRA1A|ADRA1R|ALPHA1|DAR|dJ779E11.2	adrenoceptor alpha 1D	protein-coding	146	ENSG00000171873	GO:0001986|GO:0001994|GO:0004937|GO:0005886|GO:0005887|GO:0006259|GO:0007186|GO:0007188|GO:0007267|GO:0007275|GO:0008283|GO:0008284	chr20	4201278	4229659	-	HGNC:280|MIM:104219|HPRD:00079|Vega:OTTHUMG00000031779
147	1	0.569657	down	1.41367	-1.41367	-0.499448	20	3	4.21053	16.1184	11	8	4.478	1.82839	2.17822	3.7758	3.10793	3.09923	ADRA1B	ADRA1|ALPHA1BAR	adrenoceptor alpha 1B	protein-coding	147		GO:0001974|GO:0001975|GO:0001987|GO:0001996|GO:0001997|GO:0004937|GO:0005634|GO:0005886|GO:0005887|GO:0007186|GO:0007188|GO:0007243|GO:0007267|GO:0007275|GO:0007512|GO:0007626|GO:0008283|GO:0008542|GO:0016049|GO:0019229|GO:0031965|GO:0035265|GO:0042593|GO:0043278|GO:0043410|GO:0045818|GO:0045819|GO:0046982|GO:0048148|GO:0055117	chr5	159343740	159400017	+	HGNC:278|MIM:104220|HPRD:00080
148	1	1	down	1	-1	0	0	0	0	0	0	0	0	0	0	0	0	0	ADRA1A	ADRA1C|ADRA1L1|ALPHA1AAR	adrenoceptor alpha 1A	protein-coding	148	ENSG00000120907	GO:0001985|GO:0001994|GO:0001996|GO:0001997|GO:0003084|GO:0004937|GO:0005634|GO:0005886|GO:0005887|GO:0006915|GO:0006939|GO:0006950|GO:0007165|GO:0007186|GO:0007200|GO:0007202|GO:0007204|GO:0007243|GO:0007267|GO:0007512|GO:0007568|GO:0008285|GO:0009725|GO:0016049|GO:0030018|GO:0030315|GO:0031965|GO:0032229|GO:0035024|GO:0035265|GO:0042493|GO:0043410|GO:0045760|GO:0045907|GO:0045987|GO:0046982|GO:…	chr8	26605667	26722922	-	HGNC:277|MIM:104221|HPRD:00081|Vega:OTTHUMG00000099459
150	0.724058	0.165039	down	3.60202	-3.60202	-1.84881	6	13.7105	1	22	28.9408	12	2.74104	4.02064	0.104224	4.22459	4.50353	3.68419	ADRA2A	ADRA2|ADRA2R|ADRAR|ALPHA2AAR|ZNF32	adrenoceptor alpha 2A	protein-coding	150	ENSG00000150594	GO:0001819|GO:0002526|GO:0004938|GO:0005515|GO:0005737|GO:0005886|GO:0005887|GO:0006112|GO:0006260|GO:0006928|GO:0007165|GO:0007186|GO:0007194|GO:0007265|GO:0007266|GO:0007565|GO:0007596|GO:0008284|GO:0010700|GO:0016323|GO:0019229|GO:0019901|GO:0030036|GO:0030168|GO:0030335|GO:0030818|GO:0031692|GO:0031696|GO:0031996|GO:0032147|GO:0032148|GO:0032795|GO:0032811|GO:0032870|GO:0035625|GO:0042593|GO:…	chr10	112836790	112840662	+	HGNC:281|MIM:104210|HPRD:00078|Vega:OTTHUMG00000019050
151	1	0.590216	up	1.03388	1.03388	0.0480662	0	1	0	1	0	1	0	0.243428	0	0	0	0.0992292	ADRA2B	ADRA2L1|ADRA2RL1|ADRARL1|ALPHA2BAR|alpha-2BAR	adrenoceptor alpha 2B	protein-coding	151	ENSG00000222040	GO:0000165|GO:0001525|GO:0003056|GO:0004938|GO:0005515|GO:0005886|GO:0005887|GO:0007186|GO:0007267|GO:0007565|GO:0007596|GO:0010700|GO:0030168|GO:0032148|GO:0032811|GO:0035625|GO:0045666|GO:0045777|GO:0051379|GO:0070474|GO:0071883	chr2	96778623	96781984	-	HGNC:282|MIM:104260|HPRD:00086|Vega:OTTHUMG00000154375
152	0.469842	0.086202	down	1.46128	-1.46128	-0.547235	10	6.05263	6.38667	16.7632	13	11	3.478	2.84099	2.77929	3.83239	3.34894	3.55866	ADRA2C	ADRA2L2|ADRA2RL2|ADRARL2|ALPHA2CAR	adrenoceptor alpha 2C	protein-coding	152	ENSG00000184160	GO:0004938|GO:0005515|GO:0005737|GO:0005768|GO:0005886|GO:0005887|GO:0006112|GO:0007186|GO:0007267|GO:0007565|GO:0007596|GO:0010700|GO:0030168|GO:0031694|GO:0032148|GO:0032811|GO:0035625|GO:0042803|GO:0043679|GO:0044281|GO:0045666|GO:0045907|GO:0046982|GO:0050796|GO:0051379|GO:0051930|GO:0070473|GO:0071883	chr4	3768296	3770253	+	HGNC:283|MIM:104250|HPRD:00085|Vega:OTTHUMG00000159830
153	1	1	down	1	-1	0	0	0	0	0	0	0	0	0	0	0	0	0	ADRB1	ADRB1R|B1AR|BETA1AR|RHR	adrenoceptor beta 1	protein-coding	153	ENSG00000043591	GO:0001996|GO:0002024|GO:0002025|GO:0003061|GO:0003084|GO:0004939|GO:0004940|GO:0005057|GO:0005088|GO:0005515|GO:0005634|GO:0005737|GO:0005886|GO:0005887|GO:0005980|GO:0006915|GO:0007190|GO:0007266|GO:0007568|GO:0007613|GO:0008144|GO:0009409|GO:0019233|GO:0030165|GO:0030819|GO:0031649|GO:0031694|GO:0032320|GO:0033365|GO:0035240|GO:0035811|GO:0040015|GO:0042060|GO:0042596|GO:0043950|GO:0045986|GO:…	chr10	115803806	115806667	+	HGNC:285|MIM:109630|HPRD:00181|Vega:OTTHUMG00000019079
154	0.242326	0.0328958	down	4.54189	-4.54189	-2.18329	5	2	1	19	14	7	2.478	1.24343	0.104224	4.01309	3.45585	2.90658	ADRB2	ADRB2R|ADRBR|B2AR|BAR|BETA2AR	adrenoceptor beta 2, surface	protein-coding	154	ENSG00000169252	GO:0002024|GO:0002025|GO:0002028|GO:0002032|GO:0004941|GO:0005515|GO:0005634|GO:0005764|GO:0005768|GO:0005886|GO:0005887|GO:0006898|GO:0007166|GO:0007171|GO:0007188|GO:0007189|GO:0007190|GO:0008179|GO:0008333|GO:0009409|GO:0015459|GO:0016324|GO:0030501|GO:0031398|GO:0031649|GO:0040015|GO:0042312|GO:0042803|GO:0043235|GO:0043410|GO:0045453|GO:0045944|GO:0045986|GO:0050873|GO:0051380	chr5	148206156	148208197	+	HGNC:286|MIM:109690|HPRD:00187|Vega:OTTHUMG00000129933
155	1	0.344803	up	1.02437	1.02437	0.0347414	0	0	1	0	0	0	0	0	0.104224	0	0	0	ADRB3	BETA3AR	adrenoceptor beta 3	protein-coding	155	ENSG00000188778	GO:0002024|GO:0002025|GO:0002032|GO:0004939|GO:0005515|GO:0005634|GO:0005886|GO:0005887|GO:0005975|GO:0006091|GO:0006112|GO:0006898|GO:0007187|GO:0007188|GO:0007189|GO:0007190|GO:0007568|GO:0009409|GO:0015052|GO:0031649|GO:0031699|GO:0040015|GO:0042755|GO:0042803|GO:0043235|GO:0043410|GO:0046677|GO:0050873|GO:0051379|GO:0051380	chr8	37820514	37824184	-	HGNC:288|MIM:109691|HPRD:00188|Vega:OTTHUMG00000164028
156	0.553609	0.110771	down	1.11875	-1.11875	-0.161882	709.724	707.689	726.332	997.961	1085.56	937.057	9.62719	9.7104	9.60871	9.728	9.73272	9.97122	ADRBK1	BARK1|BETA-ARK1|GRK2	adrenergic, beta, receptor kinase 1	protein-coding	156	ENSG00000173020	GO:0002029|GO:0003108|GO:0004672|GO:0004703|GO:0005515|GO:0005524|GO:0005543|GO:0005737|GO:0005829|GO:0005886|GO:0007165|GO:0007173|GO:0007202|GO:0007213|GO:0007217|GO:0007507|GO:0008543|GO:0016020|GO:0018105|GO:0018107|GO:0031623|GO:0031694|GO:0031755|GO:0033605|GO:0038032|GO:0045087|GO:0045988|GO:0047696|GO:0048011|GO:0060048	chr11	67033905	67054029	+	HGNC:289|MIM:109635|HPRD:00182|Vega:OTTHUMG00000167104
157	1	0.292735	down	1.28363	-1.28363	-0.360234	97.3946	83.7369	141.947	227.565	213.974	99.9323	6.76184	6.63122	7.25343	7.5953	7.38979	6.74211	ADRBK2	BARK2|GRK3	adrenergic, beta, receptor kinase 2	protein-coding	157	ENSG00000100077	GO:0004672|GO:0004703|GO:0005524|GO:0005543|GO:0007165|GO:0031623|GO:0038032|GO:0047696	chr22	25960861	26125258	+	HGNC:290|MIM:109636|HPRD:00183|Vega:OTTHUMG00000150280
158	0.353174	0.057052	down	1.25104	-1.25104	-0.323131	951.552	835.264	735.803	1368.95	1436.03	1157.59	10.0502	9.94951	9.6274	10.184	10.1364	10.2761	ADSL	AMPS|ASASE|ASL	adenylosuccinate lyase	protein-coding	158	ENSG00000239900	GO:0001666|GO:0004018|GO:0005737|GO:0005739|GO:0005829|GO:0006144|GO:0006164|GO:0006167|GO:0006189|GO:0007584|GO:0009060|GO:0009168|GO:0014850|GO:0042594|GO:0044208|GO:0044281|GO:0051262|GO:0055086|GO:0070626	chr22	40742504	40762575	+	HGNC:291|MIM:608222|HPRD:00049
159	0.933328	0.237601	down	1.12498	-1.12498	-0.169899	1207.67	966.369	937.525	1461.73	1621.32	1306.29	10.3941	10.1599	9.97694	10.2786	10.3115	10.4505	ADSS	ADEH|ADSS 2	adenylosuccinate synthase	protein-coding	159	ENSG00000035687	GO:0000287|GO:0002376|GO:0004019|GO:0005525|GO:0005737|GO:0005829|GO:0005886|GO:0006144|GO:0006167|GO:0006184|GO:0006531|GO:0009168|GO:0014074|GO:0042301|GO:0044208|GO:0044281|GO:0046040|GO:0055086|GO:0060359|GO:0071257	chr1	244571794	244615436	-	HGNC:292|MIM:103060|HPRD:00050|Vega:OTTHUMG00000040102
160	0.677452	0.149521	up	1.116	1.116	0.158336	2829.57	2244.38	2428.13	2918.79	3060.16	2468.43	11.6224	11.3755	11.3499	11.2763	11.2279	11.3686	AP2A1	ADTAA|AP2-ALPHA|CLAPA1	adaptor-related protein complex 2, alpha 1 subunit	protein-coding	160	ENSG00000196961	GO:0005515|GO:0005829|GO:0005886|GO:0006886|GO:0006895|GO:0006897|GO:0007173|GO:0007268|GO:0007411|GO:0008022|GO:0008565|GO:0016032|GO:0016323|GO:0016324|GO:0019886|GO:0030122|GO:0030130|GO:0030666|GO:0042059|GO:0048011|GO:0050690	chr19	50270180	50310369	+	HGNC:561|MIM:601026|HPRD:03016|Vega:OTTHUMG00000183253
161	0.309333	0.0470025	up	1.22714	1.22714	0.295301	1677.26	1969.65	2001.33	2211.63	2137.49	1504.1	10.868	11.1872	11.071	10.8761	10.7102	10.6539	AP2A2	ADTAB|CLAPA2|HIP-9|HIP9|HYPJ	adaptor-related protein complex 2, alpha 2 subunit	protein-coding	161	ENSG00000183020	GO:0003674|GO:0005515|GO:0005829|GO:0005886|GO:0006886|GO:0006897|GO:0007173|GO:0007268|GO:0007411|GO:0008289|GO:0008565|GO:0016032|GO:0019886|GO:0030122|GO:0030666|GO:0042059|GO:0048011|GO:0050690	chr11	925809	1012245	+	HGNC:562|MIM:607242|HPRD:06256|Vega:OTTHUMG00000165627
162	0.0473945	0.00153046	down	1.29782	-1.29782	-0.376094	1458.78	1406.33	1372.61	2421.71	2559.29	1973.8	10.6666	10.7011	10.5269	11.007	10.97	11.046	AP1B1	ADTB1|AP105A|BAM22|CLAPB2	adaptor-related protein complex 1, beta 1 subunit	protein-coding	162	ENSG00000100280	GO:0000139|GO:0005215|GO:0005515|GO:0005765|GO:0005829|GO:0006886|GO:0006892|GO:0006897|GO:0008565|GO:0016032|GO:0016044|GO:0019886|GO:0030131|GO:0030659|GO:0030665|GO:0032588|GO:0050690	chr22	29723669	29784572	-	HGNC:554|MIM:600157|HPRD:02541|Vega:OTTHUMG00000151109
163	1	0.985777	down	1.00166	-1.00166	-0.00238892	5540.56	4568.49	4178.63	6141.07	6901.76	4984.07	12.5919	12.4009	12.133	12.3494	12.4012	12.3823	AP2B1	ADTB2|AP105B|AP2-BETA|CLAPB1	adaptor-related protein complex 2, beta 1 subunit	protein-coding	163	ENSG00000006125	GO:0005515|GO:0005802|GO:0005829|GO:0005886|GO:0005905|GO:0006886|GO:0007173|GO:0007268|GO:0007411|GO:0008565|GO:0016032|GO:0019886|GO:0030131|GO:0030276|GO:0030666|GO:0030669|GO:0032403|GO:0042059|GO:0048011|GO:0048268|GO:0050690	chr17	33914282	34053436	+	HGNC:563|MIM:601025|HPRD:03015|Vega:OTTHUMG00000179924
164	0.194489	0.0234654	down	1.21724	-1.21724	-0.283616	1717.09	1703.28	1530.97	2696.76	2842.83	2093.41	10.9018	10.9775	10.6845	11.1622	11.1216	11.1309	AP1G1	ADTG|CLAPG1	adaptor-related protein complex 1, gamma 1 subunit	protein-coding	164	ENSG00000166747	GO:0000139|GO:0005215|GO:0005515|GO:0005737|GO:0005765|GO:0005794|GO:0005829|GO:0006886|GO:0006892|GO:0006897|GO:0008565|GO:0016032|GO:0016044|GO:0019886|GO:0019894|GO:0030119|GO:0030131|GO:0030136|GO:0030659|GO:0030665|GO:0032588|GO:0048471|GO:0050690|GO:0055037	chr16	71762905	71842976	-	HGNC:555|MIM:603533|HPRD:04637|Vega:OTTHUMG00000176871
165	0.139763	0.0136971	up	1.8656	1.8656	0.89964	5015.36	4849.79	3741.29	2952.77	4388.28	2149.51	12.4482	12.4871	11.9735	11.293	11.7479	11.169	AEBP1	ACLP	AE binding protein 1	protein-coding	165	ENSG00000106624	GO:0001501|GO:0003677|GO:0003700|GO:0003714|GO:0004180|GO:0004181|GO:0005516|GO:0005615|GO:0005634|GO:0005737|GO:0006351|GO:0006508|GO:0007155|GO:0007517|GO:0008270|GO:0031012	chr7	44143960	44154164	+	HGNC:303|MIM:602981|HPRD:04281|Vega:OTTHUMG00000023362
166	0.199198	0.0243455	up	1.16469	1.16469	0.219942	3997.59	4076.6	3923.18	4794.84	4738.29	3539.84	12.121	12.2366	12.042	11.9924	11.8586	11.8887	AES	AES-1|AES-2|ESP1|GRG|GRG5|TLE5	amino-terminal enhancer of split	protein-coding	166	ENSG00000104964	GO:0000122|GO:0001501|GO:0003714|GO:0005515|GO:0005634|GO:0006351|GO:0007275|GO:0009887|GO:0010629|GO:0016055|GO:0031668|GO:0032091|GO:0040008|GO:0045892|GO:0060761|GO:0070555|GO:0090090|GO:2000210	chr19	3052908	3062964	-	HGNC:307|MIM:600188|HPRD:02556|Vega:OTTHUMG00000180567
167	1	1	down	1	-1	0	0	0	0	0	0	0	0	0	0	0	0	0	CRISP1	AEGL1|ARP|CRISP-1|HSCRISP1D|HSCRISP1G|HUMARP	cysteine-rich secretory protein 1	protein-coding	167	ENSG00000124812	GO:0005615|GO:0007342	chr6	49801979	49844809	-	HGNC:304|MIM:601193|HPRD:03118|Vega:OTTHUMG00000014827
172	0.417656	0.0726624	down	1.27077	-1.27077	-0.345706	93.4954	79.0263	110.118	178.682	145.262	127.839	6.7029	6.54769	6.88714	7.24642	6.83101	7.09742	AFG3L1P	AFG3|AFG3L1	AFG3 ATPase family member 3-like 1 (S. cerevisiae), pseudogene	pseudo	172	ENSG00000223959		chr16	90038988	90067195	+	HGNC:314|MIM:603020|HPRD:04315
173	1	1	down	1	-1	0	0	0	0	0	0	0	0	0	0	0	0	0	AFM	ALB2|ALBA|ALF	afamin	protein-coding	173	ENSG00000079557	GO:0005576|GO:0005615|GO:0008431|GO:0051180	chr4	74347462	74369718	+	HGNC:316|MIM:104145|HPRD:00073|Vega:OTTHUMG00000130004
174	0.55978	0.113152	down	1.87143	-1.87143	-0.904145	5	7.97368	5	9.98667	13	20	2.478	3.23867	2.42615	3.08517	3.34894	4.42116	AFP	FETA|HPAFP	alpha-fetoprotein	protein-coding	174	ENSG00000081051	GO:0001542|GO:0005615|GO:0005737|GO:0006810|GO:0042448|GO:0046872|GO:0060395	chr4	74301936	74321502	+	HGNC:317|MIM:104150|HPRD:00074|Vega:OTTHUMG00000130011
175	1	0.289438	up	1.16528	1.16528	0.220674	255.842	315.968	402.565	393.718	353.001	294.085	8.15518	8.54706	8.7573	8.38618	8.11203	8.29932	AGA	AGU|ASRG|GA	aspartylglucosaminidase	protein-coding	175	ENSG00000038002	GO:0003948|GO:0005764|GO:0005783|GO:0006508|GO:0006517|GO:0008233|GO:0043621|GO:0051604	chr4	178351929	178363657	-	HGNC:318|MIM:613228|HPRD:01949|Vega:OTTHUMG00000160723
176	1	0.961687	down	1.0559	-1.0559	-0.0784702	2004.05	105.487	55	488.448	237.144	234.843	11.1248	6.96435	5.88558	8.69722	7.53812	7.97478	ACAN	AGC1|AGCAN|CSPG1|CSPGCP|MSK16|SEDK	aggrecan	protein-coding	176	ENSG00000157766	GO:0001501|GO:0005201|GO:0005515|GO:0005540|GO:0005576|GO:0005578|GO:0005796|GO:0005975|GO:0006508|GO:0007155|GO:0018146|GO:0030198|GO:0030203|GO:0030246|GO:0031012|GO:0042339|GO:0042340|GO:0043202|GO:0044281|GO:0046872	chr15	89346674	89418585	+	HGNC:319|MIM:155760|HPRD:01123|Vega:OTTHUMG00000171989
177	1	0.702678	down	1.16009	-1.16009	-0.214236	18.7763	17.5333	59.3947	35.1246	53.1133	32.5203	4.38692	4.37546	5.99649	4.89957	5.3795	5.1225	AGER	RAGE	advanced glycosylation end product-specific receptor	protein-coding	177	ENSG00000204305	GO:0004872|GO:0004888|GO:0005515|GO:0005576|GO:0005886|GO:0005887|GO:0006954|GO:0007166|GO:0009611|GO:0031175|GO:0044548|GO:0045087|GO:0050930|GO:0051092	chr6	32148745	32152099	-	HGNC:320|MIM:600214|HPRD:02568|Vega:OTTHUMG00000031120
178	0.620194	0.131393	up	1.59705	1.59705	0.675408	630.391	671.458	616.096	634.161	802.642	249.961	9.45618	9.63458	9.37124	9.07387	9.29711	8.06479	AGL	GDE	amylo-alpha-1, 6-glucosidase, 4-alpha-glucanotransferase	protein-coding	178	ENSG00000162688	GO:0004133|GO:0004134|GO:0004135|GO:0005515|GO:0005634|GO:0005730|GO:0005737|GO:0005829|GO:0005975|GO:0005978|GO:0005980|GO:0006006|GO:0007584|GO:0016234|GO:0016529|GO:0030247|GO:0031593|GO:0043033|GO:0044281|GO:0051384	chr1	100315640	100389579	+	HGNC:321|MIM:610860|HPRD:01984|Vega:OTTHUMG00000010803
181	1	1	down	1	-1	0	0	0	0	0	0	0	0	0	0	0	0	0	AGRP	AGRT|ART|ASIP2	agouti related protein homolog (mouse)	protein-coding	181	ENSG00000159723	GO:0005102|GO:0005184|GO:0005615|GO:0005796|GO:0007218|GO:0007631|GO:0008343|GO:0009755|GO:0060259	chr16	67516474	67517716	-	HGNC:330|MIM:602311|HPRD:09079|Vega:OTTHUMG00000137509
182	0.449792	0.0808443	up	2.16713	2.16713	1.11579	1232.69	523.289	476.01	602.603	328.878	302.526	10.4237	9.27489	8.99907	9.00023	8.00991	8.34015	JAG1	AGS|AHD|AWS|CD339|HJ1|JAGL1	jagged 1	protein-coding	182	ENSG00000101384	GO:0001525|GO:0001709|GO:0002011|GO:0003184|GO:0003215|GO:0005112|GO:0005198|GO:0005509|GO:0005576|GO:0005886|GO:0005887|GO:0007219|GO:0007220|GO:0007275|GO:0007399|GO:0008083|GO:0016020|GO:0030097|GO:0030216|GO:0030334|GO:0032495|GO:0035909|GO:0042127|GO:0042491|GO:0045177|GO:0045445|GO:0045446|GO:0045599|GO:0045639|GO:0045665|GO:0045747|GO:0045944|GO:0060411|GO:0061156|GO:0061309|GO:0061314|GO:…	chr20	10618332	10654694	-	HGNC:6188|MIM:601920|HPRD:03562|Vega:OTTHUMG00000031872
183	0.59241	0.12297	up	4.35771	4.35771	2.12357	14	7	1	1	2	1	3.96343	3.05078	0.104224	0	0.648499	0.0992292	AGT	ANHU|SERPINA8	angiotensinogen (serpin peptidase inhibitor, clade A, member 8)	protein-coding	183	ENSG00000135744	GO:0001543|GO:0001558|GO:0001568|GO:0001658|GO:0001819|GO:0001822|GO:0001974|GO:0001998|GO:0001999|GO:0002003|GO:0002016|GO:0002018|GO:0002019|GO:0002034|GO:0003051|GO:0003331|GO:0004867|GO:0005179|GO:0005515|GO:0005576|GO:0005615|GO:0006883|GO:0006917|GO:0007160|GO:0007186|GO:0007199|GO:0007200|GO:0007202|GO:0007250|GO:0007263|GO:0007267|GO:0007568|GO:0007588|GO:0008065|GO:0008083|GO:0008285|GO:…	chr1	230838272	230850336	-	HGNC:333|MIM:106150|HPRD:00106|Vega:OTTHUMG00000037757
185	1	0.644269	up	1.21908	1.21908	0.285791	61.5658	199.842	92.5131	169.447	89.9737	81.8947	6.10013	7.88614	6.63581	7.16986	6.13993	6.45493	AGTR1	AG2S|AGTR1A|AGTR1B|AT1|AT1AR|AT1B|AT1BR|AT1R|AT2R1|AT2R1A|AT2R1B|HAT1R	angiotensin II receptor, type 1	protein-coding	185	ENSG00000144891	GO:0001558|GO:0001596|GO:0001822|GO:0002018|GO:0002034|GO:0003081|GO:0004945|GO:0005515|GO:0005886|GO:0005887|GO:0007186|GO:0007200|GO:0007204|GO:0007266|GO:0010698|GO:0010744|GO:0010873|GO:0016021|GO:0019229|GO:0019722|GO:0031711|GO:0032270|GO:0032430|GO:0033864|GO:0034374|GO:0035813|GO:0042127|GO:0042312|GO:0046982|GO:0050727|GO:0050729|GO:0051482|GO:0060326|GO:0086097|GO:2000379	chr3	148415658	148460790	+	HGNC:336|MIM:106165|HPRD:00107|Vega:OTTHUMG00000159503
186	1	1	down	1	-1	0	0	0	0	0	0	0	0	0	0	0	0	0	AGTR2	AT2|ATGR2|MRX88	angiotensin II receptor, type 2	protein-coding	186	ENSG00000180772	GO:0001974|GO:0001991|GO:0002018|GO:0002033|GO:0002035|GO:0004945|GO:0005515|GO:0005576|GO:0005886|GO:0005887|GO:0006883|GO:0006954|GO:0007166|GO:0007186|GO:0007199|GO:0007243|GO:0007263|GO:0007420|GO:0007610|GO:0008134|GO:0008217|GO:0008284|GO:0010243|GO:0010459|GO:0010700|GO:0017046|GO:0021695|GO:0030308|GO:0032516|GO:0035566|GO:0035815|GO:0035932|GO:0042416|GO:0042990|GO:0043537|GO:0045429|GO:…	chrX	115301958	115306225	+	HGNC:338|MIM:300034|HPRD:02071|Vega:OTTHUMG00000022243
187	1	0.477285	down	1.26064	-1.26064	-0.334158	0	1	1	3	1	0	0	0.243428	0.104224	1.35013	0	0	APLNR	AGTRL1|APJ|APJR|HG11	apelin receptor	protein-coding	187		GO:0004872|GO:0004930|GO:0005886|GO:0005887|GO:0007186|GO:0050878	chr11	57001052	57004927	-	HGNC:339|MIM:600052|HPRD:02503
189	1	1	down	1	-1	0	0	0	0	0	0	0	0	0	0	0	0	0	AGXT	AGT|AGT1|AGXT1|PH1|SPAT|SPT|TLH6	alanine-glyoxylate aminotransferase	protein-coding	189	ENSG00000172482	GO:0004760|GO:0005102|GO:0005515|GO:0005759|GO:0005777|GO:0005782|GO:0006625|GO:0008453|GO:0008483|GO:0009436|GO:0016597|GO:0019265|GO:0019448|GO:0030170|GO:0034641|GO:0042803|GO:0042853|GO:0042866|GO:0044281|GO:0046487|GO:0046724|GO:0051384|GO:0051591	chr2	241808162	241818536	+	HGNC:341|MIM:604285|HPRD:05048|Vega:OTTHUMG00000133354
190	1	1	down	1	-1	0	0	0	0	0	0	0	0	0	0	0	0	0	NR0B1	AHC|AHCH|AHX|DAX-1|DAX1|DSS|GTD|HHG|NROB1|SRXY2	nuclear receptor subfamily 0, group B, member 1	protein-coding	190		GO:0000122|GO:0003677|GO:0003707|GO:0003714|GO:0003723|GO:0004879|GO:0005515|GO:0005634|GO:0005654|GO:0005737|GO:0006367|GO:0006694|GO:0006950|GO:0007283|GO:0008104|GO:0008134|GO:0008406|GO:0008584|GO:0010467|GO:0016020|GO:0019904|GO:0021854|GO:0021983|GO:0030238|GO:0030325|GO:0030522|GO:0032448|GO:0033144|GO:0033327|GO:0035258|GO:0042788|GO:0042803|GO:0043433|GO:0043565|GO:0045596|GO:0045892|GO:…	chrX	30322539	30327495	-	HGNC:7960|MIM:300473|HPRD:08362
191	1	0.334192	down	1.07203	-1.07203	-0.10034	2264.93	2027.27	1923.78	2755.15	3330.68	2356.84	11.3013	11.2288	11.014	11.1931	11.3501	11.3019	AHCY	SAHH|adoHcyase	adenosylhomocysteinase	protein-coding	191	ENSG00000101444	GO:0000096|GO:0001666|GO:0002439|GO:0004013|GO:0005634|GO:0005737|GO:0005829|GO:0006730|GO:0006805|GO:0007584|GO:0019510|GO:0030554|GO:0032259|GO:0034641|GO:0042470|GO:0042745|GO:0042802|GO:0043005|GO:0044281|GO:0051287	chr20	32868071	32899608	-	HGNC:343|MIM:180960|HPRD:01621|Vega:OTTHUMG00000140098
196	1	0.869503	up	1.03491	1.03491	0.0495109	1820.08	1003.31	1063.7	1585.57	1467.21	1497.02	10.9859	10.214	10.1591	10.396	10.1674	10.6471	AHR	bHLHe76	aryl hydrocarbon receptor	protein-coding	196	ENSG00000106546	GO:0000122|GO:0001568|GO:0003677|GO:0003700|GO:0003705|GO:0004879|GO:0005515|GO:0005634|GO:0005667|GO:0005730|GO:0005737|GO:0006355|GO:0006357|GO:0006366|GO:0006805|GO:0006915|GO:0006950|GO:0007049|GO:0008134|GO:0009410|GO:0010468|GO:0030522|GO:0030850|GO:0030888|GO:0034752|GO:0043565|GO:0044212|GO:0045899|GO:0046982|GO:0046983|GO:0051879	chr7	17338276	17385775	+	HGNC:348|MIM:600253|HPRD:02596|Vega:OTTHUMG00000149967
197	1	0.344449	up	1.30618	1.30618	0.385358	2	0	0	0	0	0	1.15607	0	0	0	0	0	AHSG	A2HS|AHS|FETUA|HSGA	alpha-2-HS-glycoprotein	protein-coding	197	ENSG00000145192	GO:0001501|GO:0001503|GO:0004869|GO:0005576|GO:0005615|GO:0006907|GO:0006953|GO:0019210|GO:0030500|GO:0030502|GO:0042326|GO:0046627|GO:0050727|GO:0050766	chr3	186330850	186339107	+	HGNC:349|MIM:138680|HPRD:00727|Vega:OTTHUMG00000156605
199	1	0.344803	up	1.02437	1.02437	0.0347414	0	0	1	0	0	0	0	0	0.104224	0	0	0	AIF1	AIF-1|IBA1|IRT-1|IRT1	allograft inflammatory factor 1	protein-coding	199	ENSG00000204472	GO:0001774|GO:0001891|GO:0003674|GO:0005509|GO:0005634|GO:0005737|GO:0005829|GO:0005884|GO:0006911|GO:0006954|GO:0016601|GO:0030027|GO:0030041|GO:0032587|GO:0042102|GO:0048471|GO:0048661|GO:0048662|GO:0051015|GO:0051017|GO:0071346|GO:0071672|GO:0071673|GO:0090026|GO:0097178|GO:1900087|GO:2000406	chr6	31582994	31584798	+	HGNC:352|MIM:601833|HPRD:03496|Vega:OTTHUMG00000031246
202	0.190317	0.0226547	down	6.3469	-6.3469	-2.66605	4	23	11	53	115.5	84	2.15607	4.76699	3.56366	5.49308	6.50025	6.49155	AIM1	CRYBG1|ST4	absent in melanoma 1	protein-coding	202	ENSG00000112297	GO:0003674|GO:0005575|GO:0008150	chr6	106959730	107018324	+	HGNC:356|MIM:601797|HPRD:18576|Vega:OTTHUMG00000015302
203	1	0.990372	down	1.00047	-1.00047	-0.000679	453.676	405.035	436.279	541.427	655.474	449.564	8.98159	8.90533	8.87333	8.84579	9.00489	8.91161	AK1		adenylate kinase 1	protein-coding	203	ENSG00000106992	GO:0001520|GO:0004017|GO:0004550|GO:0005524|GO:0005737|GO:0005829|GO:0005886|GO:0006165|GO:0007050|GO:0009142|GO:0015949|GO:0036126|GO:0044281|GO:0046034|GO:0055086	chr9	130628759	130640022	-	HGNC:361|MIM:103000|HPRD:00046|Vega:OTTHUMG00000020722
204	0.0948858	0.00706607	down	1.28133	-1.28133	-0.357645	1280.98	1368.87	1406.62	2112.56	2528.97	1930.13	10.4791	10.6622	10.5622	10.8099	10.9528	11.0137	AK2	ADK2|AK 2	adenylate kinase 2	protein-coding	204	ENSG00000004455	GO:0001889|GO:0004017|GO:0005524|GO:0005743|GO:0005758|GO:0005829|GO:0006119|GO:0006172|GO:0007420|GO:0015949|GO:0044281|GO:0046033|GO:0046034|GO:0046060|GO:0055086|GO:0097066|GO:0097226	chr1	33473541	33502512	-	HGNC:362|MIM:103020|HPRD:00047|Vega:OTTHUMG00000004131
205	0.176022	0.0197311	up	2.43442	2.43442	1.28358	159.866	163.581	148.996	51.6666	132.333	78.5	7.4768	7.59729	7.32335	5.45632	6.69653	6.39385	AK4	AK 4|AK3|AK3L1|AK3L2	adenylate kinase 4	protein-coding	205	ENSG00000162433	GO:0001889|GO:0004017|GO:0004550|GO:0005524|GO:0005525|GO:0005739|GO:0005759|GO:0006165|GO:0007420|GO:0009142|GO:0018885|GO:0042493|GO:0043643|GO:0046033|GO:0046034|GO:0046039|GO:0046899	chr1	65613232	65697828	+	HGNC:363|MIM:103030|HPRD:00048|Vega:OTTHUMG00000009033
206	1	1	down	1	-1	0	0	0	0	0	0	0	0	0	0	0	0	0	AK4P1	AK3P1	adenylate kinase 4 pseudogene 1	pseudo	206			chr17	29672332	29674519	+	HGNC:364
207	0.085441	0.0057731	down	1.29593	-1.29593	-0.373991	2755.91	2500.07	2542.09	4255.64	4626.33	3847.92	11.5844	11.5312	11.416	11.8203	11.8242	12.0091	AKT1	AKT|CWS6|PKB|PKB-ALPHA|PRKBA|RAC|RAC-ALPHA	v-akt murine thymoma viral oncogene homolog 1	protein-coding	207	ENSG00000142208	GO:0000060|GO:0001649|GO:0001893|GO:0001934|GO:0004672|GO:0004674|GO:0005080|GO:0005515|GO:0005524|GO:0005547|GO:0005634|GO:0005654|GO:0005737|GO:0005819|GO:0005829|GO:0005886|GO:0005978|GO:0005979|GO:0006006|GO:0006412|GO:0006417|GO:0006464|GO:0006468|GO:0006469|GO:0006809|GO:0006915|GO:0006924|GO:0006954|GO:0007165|GO:0007173|GO:0007186|GO:0007281|GO:0007568|GO:0007596|GO:0008283|GO:0008286|GO:…	chr14	105235687	105262080	-	HGNC:391|MIM:164730|HPRD:01261|Vega:OTTHUMG00000170795
208	0.303095	0.0456521	down	1.11276	-1.11276	-0.154147	1283.05	1339.68	1515.98	1986.64	2226.87	1612.89	10.4814	10.6311	10.6703	10.7213	10.7693	10.7547	AKT2	HIHGHH|PKBB|PKBBETA|PRKBB|RAC-BETA	v-akt murine thymoma viral oncogene homolog 2	protein-coding	208	ENSG00000105221	GO:0001934|GO:0004674|GO:0005515|GO:0005524|GO:0005543|GO:0005634|GO:0005829|GO:0005886|GO:0005938|GO:0005978|GO:0006006|GO:0006417|GO:0006464|GO:0006915|GO:0007165|GO:0008286|GO:0008643|GO:0010748|GO:0010907|GO:0016044|GO:0016301|GO:0030027|GO:0030334|GO:0031340|GO:0032000|GO:0032287|GO:0032587|GO:0032859|GO:0032869|GO:0045444|GO:0045725|GO:0046326|GO:0046328|GO:0060644|GO:0065002|GO:0071156|GO:…	chr19	40736224	40791302	-	HGNC:392|MIM:164731|HPRD:01262|Vega:OTTHUMG00000137375
210	1	0.850986	up	1.02008	1.02008	0.0286875	540.395	549.844	633.681	654.05	979.305	550.373	9.23395	9.34631	9.41184	9.11842	9.58411	9.20349	ALAD	ALADH|PBGS	aminolevulinate dehydratase	protein-coding	210	ENSG00000148218	GO:0003824|GO:0004655|GO:0005829|GO:0006778|GO:0006782|GO:0006783|GO:0008270|GO:0032791|GO:0042802|GO:0044281|GO:0051260|GO:0071353	chr9	116148592	116163618	-	HGNC:395|MIM:125270|HPRD:00504|Vega:OTTHUMG00000020522
211	0.250128	0.0345064	up	1.13153	1.13153	0.178275	725.559	749.039	753.394	906.608	955.402	648.434	9.65902	9.79232	9.66149	9.5895	9.54846	9.44004	ALAS1	ALAS|ALAS3|ALASH|MIG4	aminolevulinate, delta-, synthase 1	protein-coding	211	ENSG00000023330	GO:0003870|GO:0005634|GO:0005730|GO:0005737|GO:0005739|GO:0005759|GO:0006778|GO:0006782|GO:0006783|GO:0030170|GO:0044255|GO:0044281	chr3	52232099	52248343	+	HGNC:396|MIM:125290|HPRD:00505|Vega:OTTHUMG00000158108
212	1	1	down	1	-1	0	0	0	0	0	0	0	0	0	0	0	0	0	ALAS2	ALAS-E|ALASE|ANH1|ASB|XLDPP|XLEPP|XLSA	aminolevulinate, delta-, synthase 2	protein-coding	212	ENSG00000158578	GO:0001666|GO:0003870|GO:0005515|GO:0005739|GO:0005743|GO:0005759|GO:0006778|GO:0006782|GO:0006783|GO:0006879|GO:0016594|GO:0030170|GO:0030218|GO:0032364|GO:0042541|GO:0044281|GO:0050662	chrX	55035488	55057497	-	HGNC:397|MIM:301300|HPRD:02356|Vega:OTTHUMG00000021641
213	1	0.344803	up	1.02437	1.02437	0.0347414	0	0	1	0	0	0	0	0	0.104224	0	0	0	ALB	PRO0883|PRO0903|PRO1341	albumin	protein-coding	213	ENSG00000163631	GO:0002576|GO:0003677|GO:0005504|GO:0005507|GO:0005515|GO:0005576|GO:0005604|GO:0005615|GO:0006810|GO:0007584|GO:0007596|GO:0008144|GO:0008206|GO:0008270|GO:0009267|GO:0010033|GO:0015643|GO:0015721|GO:0016209|GO:0019825|GO:0019836|GO:0019899|GO:0030168|GO:0030170|GO:0031093|GO:0042157|GO:0043066|GO:0043069|GO:0043234|GO:0043252|GO:0044281|GO:0046010|GO:0046689|GO:0051087|GO:0051659|GO:0055085|GO:…	chr4	74269972	74287129	+	HGNC:399|MIM:103600|HPRD:00062|Vega:OTTHUMG00000129919
214	0.242326	0.0328941	down	1.99244	-1.99244	-0.994535	3988.69	4025.29	2281.35	10240.8	7634.31	7364.41	12.1178	12.2183	11.2599	13.0872	12.5468	12.9456	ALCAM	CD166|MEMD	activated leukocyte cell adhesion molecule	protein-coding	214	ENSG00000170017	GO:0005102|GO:0007155|GO:0007165|GO:0007411|GO:0008045|GO:0009897|GO:0016021|GO:0030424|GO:0043025	chr3	105085557	105295757	+	HGNC:400|MIM:601662|HPRD:03389|Vega:OTTHUMG00000159192
215	0.0685534	0.00367233	up	1.46546	1.46546	0.55135	341.685	390.91	429.302	334.175	402.801	269	8.5726	8.85412	8.85007	8.14962	8.30242	8.17069	ABCD1	ABC42|ALD|ALDP|AMN	ATP-binding cassette, sub-family D (ALD), member 1	protein-coding	215	ENSG00000101986	GO:0005215|GO:0005325|GO:0005515|GO:0005524|GO:0005737|GO:0005739|GO:0005777|GO:0005778|GO:0005779|GO:0005829|GO:0006200|GO:0006635|GO:0007031|GO:0015910|GO:0015919|GO:0016887|GO:0019899|GO:0033540|GO:0033559|GO:0036109|GO:0042626|GO:0042758|GO:0042760|GO:0042802|GO:0042803|GO:0043651|GO:0044255|GO:0044281|GO:0048471|GO:0055085	chrX	152990323	153010216	+	HGNC:61|MIM:300371|HPRD:02300|Vega:OTTHUMG00000024215
216	0.380442	0.0636579	down	23.9077	-23.9077	-4.5794	15	433.017	1247.93	3593.81	11514.9	5319.27	4.06297	9.00171	10.3895	11.5765	13.1397	12.4762	ALDH1A1	ALDC|ALDH-E1|ALDH1|ALDH11|PUMB1|RALDH1	aldehyde dehydrogenase 1 family, member A1	protein-coding	216	ENSG00000165092	GO:0001758|GO:0004029|GO:0005099|GO:0005497|GO:0005737|GO:0005829|GO:0006069|GO:0006081|GO:0006805|GO:0032320|GO:0042572|GO:0044281	chr9	75515578	75568233	-	HGNC:402|MIM:100640|HPRD:00001|Vega:OTTHUMG00000020019
217	0.067079	0.00347103	up	2.09028	2.09028	1.06369	743.519	1106.61	1078.65	627.263	656.723	468.809	9.6943	10.3554	10.1792	9.05809	9.00764	8.97208	ALDH2	ALDH-E2|ALDHI|ALDM	aldehyde dehydrogenase 2 family (mitochondrial)	protein-coding	217	ENSG00000111275	GO:0004029|GO:0004030|GO:0005759|GO:0005975|GO:0006066|GO:0006068|GO:0006069|GO:0006805|GO:0007268|GO:0009055|GO:0042136|GO:0044281	chr12	112204691	112247789	+	HGNC:404|MIM:100650|HPRD:00003|Vega:OTTHUMG00000169603
218	1	0.564686	up	1.28715	1.28715	0.364179	3	0	0	0	2	0	1.74104	0	0	0	0.648499	0	ALDH3A1	ALDH3|ALDHIII	aldehyde dehydrogenase 3 family, member A1	protein-coding	218	ENSG00000108602	GO:0001666|GO:0004028|GO:0004029|GO:0004030|GO:0005783|GO:0005829|GO:0006081|GO:0007568|GO:0007584|GO:0008106|GO:0008284|GO:0042493|GO:0051384|GO:0051591|GO:0055114	chr17	19641298	19651746	-	HGNC:405|MIM:100660|HPRD:00004|Vega:OTTHUMG00000059469
219	0.102658	0.00809628	up	3.09214	3.09214	1.6286	5900.73	4803.02	2989.58	1958.24	2560.28	1135.98	12.6828	12.4732	11.65	10.7005	10.9706	10.249	ALDH1B1	ALDH5|ALDHX	aldehyde dehydrogenase 1 family, member B1	protein-coding	219	ENSG00000137124	GO:0004029|GO:0005634|GO:0005730|GO:0005739|GO:0005759|GO:0005975|GO:0006068|GO:0043231	chr9	38392661	38398662	+	HGNC:407|MIM:100670|HPRD:00005|Vega:OTTHUMG00000019938
220	0.864638	0.213124	down	2.27717	-2.27717	-1.18724	619.638	574.058	1375.24	836.084	3362.61	4083.24	9.43136	9.40848	10.5297	9.47267	11.3639	12.0947	ALDH1A3	ALDH1A6|ALDH6|MCOP8|RALDH3	aldehyde dehydrogenase 1 family, member A3	protein-coding	220	ENSG00000184254	GO:0002072|GO:0002138|GO:0004029|GO:0004030|GO:0005737|GO:0021768|GO:0042572|GO:0042573|GO:0042574|GO:0042803|GO:0043065|GO:0048048|GO:0060166|GO:0060324|GO:0070324|GO:0070403	chr15	101419897	101456830	+	HGNC:409|MIM:600463|HPRD:02713|Vega:OTTHUMG00000149870
221	0.196488	0.0238323	up	1.82248	1.82248	0.865903	448.638	381.646	412.157	228.684	462.762	218.931	8.96548	8.81952	8.79128	7.60238	8.50263	7.87356	ALDH3B1	ALDH4|ALDH7	aldehyde dehydrogenase 3 family, member B1	protein-coding	221	ENSG00000006534	GO:0004028|GO:0004030|GO:0005737|GO:0006066|GO:0006068|GO:0006629|GO:0034599|GO:0046185|GO:0055114	chr11	67776017	67796749	+	HGNC:410|MIM:600466|HPRD:02716
222	1	1	down	1	-1	0	0	0	0	0.5	0	0	0	0	0	0	0	0	ALDH3B2	ALDH8	aldehyde dehydrogenase 3 family, member B2	protein-coding	222	ENSG00000132746	GO:0004028|GO:0004030|GO:0006066|GO:0006068|GO:0006081|GO:0006629	chr11	67429633	67448685	-	HGNC:411|MIM:601917|HPRD:03559|Vega:OTTHUMG00000167284
223	1	0.774022	down	1.04072	-1.04072	-0.0575838	1116.08	971.398	1470.21	1956.11	1531.69	1191.74	10.2803	10.1673	10.626	10.6989	10.2294	10.3181	ALDH9A1	ALDH4|ALDH7|ALDH9|E3|TMABADH	aldehyde dehydrogenase 9 family, member A1	protein-coding	223	ENSG00000143149	GO:0004028|GO:0004029|GO:0005737|GO:0005739|GO:0005829|GO:0005886|GO:0006081|GO:0019145|GO:0033737|GO:0034641|GO:0042136|GO:0042445|GO:0044281|GO:0045329|GO:0047105|GO:0055114	chr1	165631449	165667900	-	HGNC:412|MIM:602733|HPRD:04109|Vega:OTTHUMG00000034677
224	1	0.716142	down	1.10201	-1.10201	-0.140139	797.569	385.729	344.572	717.823	746.894	525.876	9.79554	8.83487	8.53289	9.25265	9.19326	9.13781	ALDH3A2	ALDH10|FALDH|SLS	aldehyde dehydrogenase 3 family, member A2	protein-coding	224	ENSG00000072210	GO:0004029|GO:0004030|GO:0005743|GO:0005777|GO:0005789|GO:0006081|GO:0006714|GO:0007417|GO:0007422|GO:0008544|GO:0016021|GO:0033306|GO:0043231|GO:0046577|GO:0050061|GO:0052814|GO:0055114	chr17	19552064	19580908	+	HGNC:403|MIM:609523|HPRD:07188|Vega:OTTHUMG00000059471
225	0.940898	0.240359	up	1.65668	1.65668	0.728295	0	3	2	1	2	1	0	1.82839	1.10422	0	0.648499	0.0992292	ABCD2	ABC39|ALDL1|ALDR|ALDRP|hALDR	ATP-binding cassette, sub-family D (ALD), member 2	protein-coding	225		GO:0000038|GO:0005515|GO:0005524|GO:0005739|GO:0005777|GO:0005778|GO:0005829|GO:0006635|GO:0016021|GO:0016887|GO:0032000|GO:0042760|GO:0042803|GO:0043231|GO:0055085	chr12	39945022	40013843	-	HGNC:66|MIM:601081|HPRD:03051
226	1	0.698174	down	1.07097	-1.07097	-0.0989228	8985.59	14500.4	15099.7	16504.1	19654.5	14806.4	13.2895	14.0672	13.9865	13.7757	13.9111	13.9532	ALDOA	ALDA|GSD12	aldolase A, fructose-bisphosphate	protein-coding	226	ENSG00000149925	GO:0002576|GO:0003779|GO:0004332|GO:0005576|GO:0005829|GO:0005975|GO:0006000|GO:0006006|GO:0006094|GO:0006096|GO:0006754|GO:0006941|GO:0007015|GO:0007596|GO:0008092|GO:0008360|GO:0015629|GO:0015631|GO:0030168|GO:0030388|GO:0031093|GO:0031674|GO:0042802|GO:0044281|GO:0046716|GO:0051289|GO:0070061|GO:0070062	chr16	30064411	30081741	+	HGNC:414|MIM:103850|HPRD:00070|Vega:OTTHUMG00000132107
228	1	1	down	1	-1	0	0	0	0	0	0	0	0	0	0	0	0	0	ALDOAP2		aldolase A, fructose-bisphosphate pseudogene 2	pseudo	228			chr10	127355249	127356625	-	HGNC:416
229	1	1	down	1	-1	0	0	0	0	0	0	0	0	0	0	0	0	0	ALDOB	ALDB|ALDO2	aldolase B, fructose-bisphosphate	protein-coding	229	ENSG00000136872	GO:0004332|GO:0005515|GO:0005815|GO:0005829|GO:0005975|GO:0006000|GO:0006001|GO:0006006|GO:0006094|GO:0006096|GO:0006116|GO:0008092|GO:0030388|GO:0032781|GO:0034451|GO:0042802|GO:0044281|GO:0051117|GO:0070061|GO:0070072	chr9	104182842	104198062	-	HGNC:417|MIM:612724|HPRD:01972|Vega:OTTHUMG00000020378
230	0.858846	0.210975	up	1.6027	1.6027	0.680508	151.899	282.954	352.908	199.954	334.053	109.622	7.40305	8.38785	8.56737	7.40869	8.03243	6.87563	ALDOC	ALDC	aldolase C, fructose-bisphosphate	protein-coding	230	ENSG00000109107	GO:0001666|GO:0004332|GO:0005515|GO:0005739|GO:0005829|GO:0005856|GO:0005975|GO:0006000|GO:0006006|GO:0006094|GO:0006096|GO:0006915|GO:0007568|GO:0008092|GO:0010243|GO:0014070|GO:0030388|GO:0030424|GO:0031100|GO:0044281|GO:0051289|GO:0051290	chr17	26900133	26903951	-	HGNC:418|MIM:103870|HPRD:02386|Vega:OTTHUMG00000132605
231	0.184488	0.0214923	down	1.42317	-1.42317	-0.50911	746.741	982.746	950.873	1717.24	1655.97	1405.7	9.70054	10.1841	9.99733	10.511	10.342	10.5563	AKR1B1	ADR|ALDR1|ALR2|AR	aldo-keto reductase family 1, member B1 (aldose reductase)	protein-coding	231	ENSG00000085662	GO:0004032|GO:0004033|GO:0005615|GO:0005634|GO:0005730|GO:0005737|GO:0005829|GO:0005975|GO:0006700|GO:0006950|GO:0008202|GO:0009055|GO:0043795|GO:0044281|GO:0044597|GO:0044598	chr7	134127107	134143888	-	HGNC:381|MIM:103880|HPRD:00071|Vega:OTTHUMG00000155322
236	1	1	down	1	-1	0	0	0	0	0	0	0	0	0	0	0	0	0	AKR1B1P2	ALDRP	aldo-keto reductase family 1, member B1 pseudogene 2	pseudo	236			chr3	74185078	74186739	+	HGNC:425
238	1	1	down	1	-1	0	0	0	0	0	0	0	0	0	0	0	0	0	ALK	CD246|NBLST3	anaplastic lymphoma receptor tyrosine kinase	protein-coding	238	ENSG00000171094	GO:0000187|GO:0004704|GO:0004714|GO:0005515|GO:0005524|GO:0005887|GO:0007165|GO:0007169|GO:0008283|GO:0016310|GO:0038061|GO:0042981|GO:0046777|GO:0048666|GO:0051092	chr2	29415640	30144477	-	HGNC:427|MIM:105590|HPRD:00104|Vega:OTTHUMG00000152034
239	1	0.737659	down	1.06227	-1.06227	-0.0871457	1	1	1	2	1	0	0.156074	0.243428	0.104224	0.765163	0	0	ALOX12	12-LOX|12S-LOX|LOG12	arachidonate 12-lipoxygenase	protein-coding	239	ENSG00000108839	GO:0004052|GO:0005506|GO:0005515|GO:0005737|GO:0005829|GO:0006928|GO:0007568|GO:0008284|GO:0010595|GO:0010628|GO:0010656|GO:0016020|GO:0016165|GO:0016702|GO:0019369|GO:0019370|GO:0019372|GO:0019395|GO:0030307|GO:0030335|GO:0042383|GO:0042554|GO:0043065|GO:0043066|GO:0043280|GO:0043651|GO:0044281|GO:0045603|GO:0045766|GO:0045785|GO:0045909|GO:0047977|GO:0048661|GO:0051120|GO:0051121|GO:0051122|GO:…	chr17	6899384	6914055	+	HGNC:429|MIM:152391|HPRD:01066|Vega:OTTHUMG00000102088
240	1	0.34484	down	1.02319	-1.02319	-0.0330765	0	0	0	0	0	1	0	0	0	0	0	0.0992292	ALOX5	5-LO|5-LOX|5LPG|LOG5	arachidonate 5-lipoxygenase	protein-coding	240	ENSG00000012779	GO:0002540|GO:0004051|GO:0005506|GO:0005515|GO:0005635|GO:0005641|GO:0005829|GO:0006691|GO:0016165|GO:0016363|GO:0019369|GO:0019370|GO:0019372|GO:0031965|GO:0044281|GO:2001300	chr10	45869624	45941567	+	HGNC:435|MIM:152390|HPRD:01065|Vega:OTTHUMG00000018081
241	0.400842	0.0683298	up	4.11569	4.11569	2.04113	5	20.8154	27.2146	4.6	8.77632	2	2.478	4.62301	4.87053	1.9668	2.78211	1.09923	ALOX5AP	FLAP	arachidonate 5-lipoxygenase-activating protein	protein-coding	241	ENSG00000132965	GO:0002540|GO:0002675|GO:0004364|GO:0004464|GO:0004602|GO:0005515|GO:0005635|GO:0005783|GO:0005789|GO:0005829|GO:0006691|GO:0008047|GO:0016021|GO:0019369|GO:0019370|GO:0019372|GO:0019899|GO:0031965|GO:0042803|GO:0044281|GO:0046982|GO:0047485|GO:0050544|GO:0070207|GO:0071277|GO:2001300	chr13	31287615	31338565	+	HGNC:436|MIM:603700|HPRD:04742|Vega:OTTHUMG00000016677
242	1	0.346594	up	1.00985	1.00985	0.0141392	0.924242	0	0	0	0	0	0.0424175	0	0	0	0	0	ALOX12B	12R-LOX|ARCI2	arachidonate 12-lipoxygenase, 12R type	protein-coding	242	ENSG00000179477	GO:0004052|GO:0005506|GO:0005829|GO:0006497|GO:0006665|GO:0010628|GO:0016165|GO:0016702|GO:0019369|GO:0019370|GO:0019372|GO:0043410|GO:0043651|GO:0044281|GO:0046513|GO:0051122|GO:0055114|GO:0061436|GO:0070257|GO:1990136	chr17	7975954	7991021	-	HGNC:430|MIM:603741|HPRD:04772|Vega:OTTHUMG00000108180
243	1	1	down	1	-1	0	0	0	0	0	0	0	0	0	0	0	0	0	ALOX12P1	ALOX12P	arachidonate 12-lipoxygenase pseudogene 1	pseudo	243			chr17	28856691	28869451	+	HGNC:431
244	1	1	down	1	-1	0	0	0	0	0	0	0	0	0	0	0	0	0	ANXA8L2	ANXA8|bA145E20.2	annexin A8-like 2	protein-coding	244	ENSG00000186807	GO:0005509|GO:0005544	chr10	47746816	47763041	+	HGNC:23335|HPRD:03866|Vega:OTTHUMG00000018131
245	1	1	down	1	-1	0	0	0	0	0.157895	0	0	0	0	0	0	0	0	ALOX12P2	ALOX12E	arachidonate 12-lipoxygenase pseudogene 2	pseudo	245			chr17	6756895	6803668	+	HGNC:432
246	1	1	down	1	-1	0	0	0	0	0	0	0	0	0	0	0	0	0	ALOX15	15-LOX-1|15LOX-1	arachidonate 15-lipoxygenase	protein-coding	246	ENSG00000161905	GO:0005506|GO:0005634|GO:0005730|GO:0005737|GO:0005829|GO:0006691|GO:0006954|GO:0016165|GO:0019369|GO:0019370|GO:0019372|GO:0030282|GO:0044281|GO:0050473|GO:0051122|GO:0097260	chr17	4534214	4544960	-	HGNC:433|MIM:152392|HPRD:01067|Vega:OTTHUMG00000090746
247	1	1	down	1	-1	0	0	0	0	0	0	0	0	0	0	0	0	0	ALOX15B	15-LOX-2	arachidonate 15-lipoxygenase, type B	protein-coding	247	ENSG00000179593	GO:0005506|GO:0005622|GO:0005829|GO:0006629|GO:0006917|GO:0008285|GO:0016165|GO:0019369|GO:0019370|GO:0019372|GO:0030336|GO:0030850|GO:0030856|GO:0044281|GO:0045786|GO:0045926|GO:0050473|GO:0051122	chr17	7942358	7952451	+	HGNC:434|MIM:603697|HPRD:04739|Vega:OTTHUMG00000108181
248	1	1	down	1	-1	0	0	0	0	0	0	0	0	0	0	0	0	0	ALPI	IAP	alkaline phosphatase, intestinal	protein-coding	248	ENSG00000163295	GO:0004035|GO:0005886|GO:0016020|GO:0016021|GO:0016310|GO:0031225|GO:0046872	chr2	233320822	233325455	+	HGNC:437|MIM:171740|HPRD:01376|Vega:OTTHUMG00000133258
249	0.240343	0.0325063	up	2.94811	2.94811	1.55979	13	16.9868	21	14.9867	6	4	3.85651	4.32977	4.49654	3.67077	2.23346	2.09923	ALPL	AP-TNAP|APTNAP|HOPS|TNAP|TNSALP	alkaline phosphatase, liver/bone/kidney	protein-coding	249	ENSG00000162551	GO:0001501|GO:0001958|GO:0003006|GO:0004035|GO:0005615|GO:0005886|GO:0016021|GO:0016462|GO:0031225|GO:0032496|GO:0033280|GO:0046677|GO:0046872|GO:0051384|GO:0071407|GO:0071529	chr1	21835858	21904905	+	HGNC:438|MIM:171760|HPRD:01377|Vega:OTTHUMG00000002949
250	1	1	down	1	-1	0	0	0.5	0	0	1	0	0	0	0	0	0	0	ALPP	ALP|PALP|PLAP|PLAP-1	alkaline phosphatase, placental	protein-coding	250	ENSG00000163283	GO:0004035|GO:0005886|GO:0009986|GO:0016021|GO:0031225|GO:0046872	chr2	233243244	233247599	+	HGNC:439|MIM:171800|Vega:OTTHUMG00000133255
251	1	1	down	1	-1	0	0	0.5	0	0	0	0	0	0	0	0	0	0	ALPPL2	ALPG|ALPPL|GCAP	alkaline phosphatase, placental-like 2	protein-coding	251	ENSG00000163286	GO:0004035|GO:0005886|GO:0016020|GO:0016310|GO:0031225|GO:0046872	chr2	233271552	233275424	+	HGNC:441|MIM:171810|HPRD:01380|Vega:OTTHUMG00000133257
257	1	0.344456	down	1.15388	-1.15388	-0.206495	0	0	0	0	1	1.43421	0	0	0	0	0	0.619486	ALX3	FND1	ALX homeobox 3	protein-coding	257		GO:0003700|GO:0005634|GO:0006351|GO:0007389|GO:0035115|GO:0035116|GO:0042981|GO:0043565|GO:0048704	chr1	110602997	110613322	-	HGNC:449|MIM:606014|HPRD:16190
258	1	1	down	1	-1	0	0	0	0	0	0	0	0	0	0	0	0	0	AMBN		ameloblastin (enamel matrix protein)	protein-coding	258	ENSG00000178522	GO:0005578|GO:0007155|GO:0008083|GO:0008283|GO:0030282|GO:0030345|GO:0042475	chr4	71457975	71473004	+	HGNC:452|MIM:601259|HPRD:03160|Vega:OTTHUMG00000129913
259	1	1	down	1	-1	0	0	0	0	0	0	0	0	0	0	0	0	0	AMBP	A1M|EDC1|HCP|HI30|IATIL|ITI|ITIL|ITILC|UTI	alpha-1-microglobulin/bikunin precursor	protein-coding	259	ENSG00000106927	GO:0004867|GO:0005576|GO:0005615|GO:0005886|GO:0007155|GO:0007565|GO:0009986|GO:0018298|GO:0019048|GO:0019855|GO:0019862|GO:0020037|GO:0030163|GO:0036094|GO:0042167|GO:0042803|GO:0043231|GO:0046329|GO:0046904|GO:0050777	chr9	116822408	116840752	-	HGNC:453|MIM:176870|HPRD:01467|Vega:OTTHUMG00000020534
262	0.0471443	0.00149786	down	1.89584	-1.89584	-0.922837	1239.36	1303.29	1036.71	2887.15	3207.01	2449.08	10.4314	10.5914	10.122	11.2606	11.2955	11.3573	AMD1	ADOMETDC|AMD|SAMDC	adenosylmethionine decarboxylase 1	protein-coding	262	ENSG00000123505	GO:0004014|GO:0005829|GO:0006557|GO:0006595|GO:0006597|GO:0008295|GO:0034641|GO:0044281	chr6	111135824	111216915	+	HGNC:457|MIM:180980|HPRD:01622|Vega:OTTHUMG00000015369
265	1	1	down	1	-1	0	0	0	0	0	0	0	0	0	0	0	0	0	AMELX	AI1E|AIH1|ALGN|AMG|AMGL|AMGX	amelogenin, X-linked	protein-coding	265	ENSG00000125363	GO:0001649|GO:0001837|GO:0002062|GO:0005515|GO:0005578|GO:0007155|GO:0007165|GO:0008083|GO:0008283|GO:0009986|GO:0030345|GO:0031214|GO:0032967|GO:0034505|GO:0042475|GO:0042802|GO:0046848|GO:0050801|GO:0070166|GO:0070172	chrX	11311533	11318881	+	HGNC:461|MIM:300391|HPRD:02313|Vega:OTTHUMG00000021130
266	1	1	down	1	-1	0	0	0	0	0	0	0	0	0	0	0	0	0	AMELY	AMGL|AMGY	amelogenin, Y-linked	protein-coding	266	ENSG00000099721	GO:0005578|GO:0030345|GO:0031012|GO:0031214	chrY	6733959	6742068	-	HGNC:462|MIM:410000|HPRD:02462|Vega:OTTHUMG00000035297
267	1	0.868132	up	1.01291	1.01291	0.0185089	1153.89	1197.14	1388.44	1670.2	1556.63	1410.71	10.3284	10.4688	10.5435	10.471	10.2527	10.5614	AMFR	GP78|RNF45	autocrine motility factor receptor, E3 ubiquitin protein ligase	protein-coding	267	ENSG00000159461	GO:0000209|GO:0004842|GO:0004872|GO:0005515|GO:0006511|GO:0006928|GO:0007165|GO:0008270|GO:0016021|GO:0030176|GO:0030433|GO:0030968|GO:0051259	chr16	56395364	56459450	-	HGNC:463|MIM:603243|HPRD:09130|Vega:OTTHUMG00000133239
268	0.622921	0.132506	down	2.84554	-2.84554	-1.5087	2	2	11.2895	8.80605	15.1316	15.518	1.15607	1.24343	3.60113	2.90366	3.56799	4.0551	AMH	MIF|MIS	anti-Mullerian hormone	protein-coding	268	ENSG00000104899	GO:0001546|GO:0001655|GO:0001880|GO:0005102|GO:0005160|GO:0005179|GO:0005576|GO:0005615|GO:0005737|GO:0007267|GO:0007506|GO:0007530|GO:0007548|GO:0007568|GO:0008083|GO:0010628|GO:0014070|GO:0030154|GO:0042493|GO:0051092	chr19	2249113	2252072	+	HGNC:464|MIM:600957|HPRD:02979|Vega:OTTHUMG00000180415
269	1	1	down	1	-1	0	0	0	0	0	0	0	0	0	0	0	0	0	AMHR2	AMHR|MISR2|MISRII|MRII	anti-Mullerian hormone receptor, type II	protein-coding	269	ENSG00000135409	GO:0001880|GO:0004872|GO:0005026|GO:0005515|GO:0005524|GO:0005887|GO:0007165|GO:0007179|GO:0007548|GO:0042562|GO:0046872	chr12	53817639	53825318	+	HGNC:465|MIM:600956|HPRD:02978|Vega:OTTHUMG00000170048
270	1	1	down	1	-1	0	0	0	0	0	0	0	0	0	0	0	0	0	AMPD1	MAD|MADA	adenosine monophosphate deaminase 1	protein-coding	270	ENSG00000116748	GO:0003876|GO:0005829|GO:0006144|GO:0010033|GO:0032036|GO:0032264|GO:0043101|GO:0044281|GO:0046872|GO:0055086	chr1	115215720	115238239	-	HGNC:468|MIM:102770|HPRD:00040|Vega:OTTHUMG00000011892
271	0.128094	0.0117934	down	1.27182	-1.27182	-0.34689	966.867	1078.92	1211.62	1767.37	2003.15	1459.58	10.0732	10.3188	10.3469	10.5526	10.6166	10.6106	AMPD2		adenosine monophosphate deaminase 2	protein-coding	271	ENSG00000116337	GO:0003876|GO:0005575|GO:0005829|GO:0006144|GO:0006163|GO:0032264|GO:0043101|GO:0044281|GO:0046872|GO:0055086	chr1	110162435	110174677	+	HGNC:469|MIM:102771|HPRD:11808|Vega:OTTHUMG00000011649
272	0.947112	0.242974	down	1.38144	-1.38144	-0.466168	78.6827	44	106.381	120.486	175.02	91.5035	6.45405	5.70286	6.83733	6.67788	7.09987	6.61498	AMPD3		adenosine monophosphate deaminase 3	protein-coding	272	ENSG00000133805	GO:0003876|GO:0005829|GO:0006144|GO:0006196|GO:0032264|GO:0043101|GO:0044281|GO:0046872|GO:0055086	chr11	10471868	10529126	+	HGNC:470|MIM:102772|HPRD:00041|Vega:OTTHUMG00000165682
273	1	0.687394	down	1.17413	-1.17413	-0.231597	79.9868	228.763	274.276	304.891	294	180.104	6.47776	8.08114	8.20371	8.01731	7.84817	7.59192	AMPH	AMPH1	amphiphysin	protein-coding	273	ENSG00000078053	GO:0005515|GO:0006897|GO:0007268|GO:0007612|GO:0008021|GO:0015629|GO:0030054|GO:0030672|GO:0048488	chr7	38423297	38671167	-	HGNC:471|MIM:600418|HPRD:02687|Vega:OTTHUMG00000023725
274	0.109809	0.00905389	up	1.61118	1.61118	0.688118	600.466	614.716	568.359	504.8	618.934	319.053	9.38601	9.50721	9.25488	8.74473	8.92214	8.41688	BIN1	AMPH2|AMPHL|SH3P9	bridging integrator 1	protein-coding	274	ENSG00000136717	GO:0005515|GO:0005634|GO:0005737|GO:0006897|GO:0007275|GO:0008021|GO:0008283|GO:0015629|GO:0019048|GO:0032403|GO:0042692|GO:0043196|GO:0043547|GO:0043679|GO:0044300|GO:0045807|GO:0046982|GO:0051020	chr2	127805599	127864903	-	HGNC:1052|MIM:601248|HPRD:03150|Vega:OTTHUMG00000131465
275	0.236628	0.0317111	up	2.97171	2.97171	1.57129	59.6316	92.0261	155.972	48.6842	65.7895	20.2368	6.05408	6.7674	7.38937	5.37055	5.68828	4.43814	AMT	GCE|GCST|GCVT|NKH	aminomethyltransferase	protein-coding	275	ENSG00000145020	GO:0004047|GO:0005739|GO:0006546|GO:0008483	chr3	49454211	49460111	-	HGNC:473|MIM:238310|HPRD:01997|Vega:OTTHUMG00000156847
276	1	1	down	1	-1	0	0.7	0.65	0.746622	0.5	1.2	0.25	0	0	0	0	0	0	AMY1A	AMY1	amylase, alpha 1A (salivary)	protein-coding	276	ENSG00000237763		chr1	104198141	104207173	+	HGNC:474|MIM:104700|HPRD:00096|Vega:OTTHUMG00000011020
277	1	1	down	1	-1	0	0.7	0.65	0.746622	0.5	1.2	0.25	0	0	0	0	0	0	AMY1B	AMY1	amylase, alpha 1B (salivary)	protein-coding	277	ENSG00000174876		chr1	104230041	104238889	-	HGNC:475|MIM:104701|HPRD:18510|Vega:OTTHUMG00000011021
278	1	1	down	1	-1	0	0.7	0.65	0.746622	0.5	1.2	0.25	0	0	0	0	0	0	AMY1C	AMY1	amylase, alpha 1C (salivary)	protein-coding	278	ENSG00000187733	GO:0004556|GO:0005515|GO:0005576|GO:0005975|GO:0007586|GO:0046872	chr1	104292441	104301310	+	HGNC:476|MIM:104702|HPRD:15911|Vega:OTTHUMG00000011045
279	0.547741	0.10916	up	2.24848	2.24848	1.16895	0.2	2.23333	4	0.5	1.2	0.5	0	1.40263	2.10422	0	0	0	AMY2A	AMY2|AMY2B|PA	amylase, alpha 2A (pancreatic)	protein-coding	279	ENSG00000243480	GO:0004556|GO:0005509|GO:0005576|GO:0005615|GO:0005975|GO:0016052|GO:0031404|GO:0044245|GO:0044281	chr1	104159954	104168402	+	HGNC:477|MIM:104650|HPRD:00094|Vega:OTTHUMG00000011023
280	0.428739	0.075216	up	2.13349	2.13349	1.09322	11.093	24.0685	36.6261	13.3288	15.1605	9.90341	3.62766	4.8325	5.29902	3.50163	3.57075	3.40715	AMY2B	AMY2|AMY3|HXA	amylase, alpha 2B (pancreatic)	protein-coding	280	ENSG00000240038	GO:0004556|GO:0005576|GO:0005975|GO:0007586|GO:0046872	chr1	104097266	104122156	+	HGNC:478|MIM:104660|HPRD:00095|Vega:OTTHUMG00000011024
281	1	1	down	1	-1	0	0	0	0	0	0	0	0	0	0	0	0	0	AMYP1	AMY2P	amylase, alpha pseudogene 1	pseudo	281			chr1	104256342	104262511	+	HGNC:479
283	0.0987691	0.00758203	up	1.87805	1.87805	0.909234	67.6579	90.5523	85.1842	60.8572	69.9854	36.7628	6.23626	6.74411	6.51674	5.69252	5.77748	5.2994	ANG	ALS9|HEL168|RNASE4|RNASE5	angiogenin, ribonuclease, RNase A family, 5	protein-coding	283	ENSG00000214274	GO:0001525|GO:0001541|GO:0001556|GO:0001666|GO:0001890|GO:0001938|GO:0003677|GO:0003779|GO:0004519|GO:0004522|GO:0004540|GO:0005102|GO:0005507|GO:0005515|GO:0005605|GO:0005615|GO:0005634|GO:0005730|GO:0006651|GO:0007154|GO:0007202|GO:0008201|GO:0008219|GO:0009303|GO:0009725|GO:0016477|GO:0017148|GO:0019843|GO:0030041|GO:0030426|GO:0032148|GO:0032311|GO:0032431|GO:0042277|GO:0042327|GO:0042592|GO:…	chr14	21152336	21162345	+	HGNC:483|MIM:105850|HPRD:00105|Vega:OTTHUMG00000029576
284	1	0.89437	down	1.04988	-1.04988	-0.0702271	180.96	161.947	144.974	172	156.934	361.987	7.6556	7.58281	7.28387	7.19143	6.94251	8.59902	ANGPT1	AGP1|AGPT|ANG1	angiopoietin 1	protein-coding	284	ENSG00000154188	GO:0001701|GO:0001936|GO:0002040|GO:0002092|GO:0005576|GO:0005615|GO:0005886|GO:0005902|GO:0007162|GO:0007171|GO:0007596|GO:0010595|GO:0014068|GO:0014842|GO:0030097|GO:0030154|GO:0030210|GO:0030971|GO:0031398|GO:0031589|GO:0033138|GO:0034394|GO:0043066|GO:0043116|GO:0043536|GO:0045121|GO:0045785|GO:0048014|GO:0050731|GO:0050900|GO:0050918|GO:0051897|GO:0070374|GO:0072012|GO:2000352	chr8	108261710	108510283	-	HGNC:484|MIM:601667|HPRD:03392|Vega:OTTHUMG00000164812
285	1	0.9068	down	1.12273	-1.12273	-0.167006	16	2	1	5	2	9	4.15607	1.24343	0.104224	2.08709	0.648499	3.26915	ANGPT2	AGPT2|ANG2	angiopoietin 2	protein-coding	285	ENSG00000091879	GO:0001525|GO:0001666|GO:0005102|GO:0005515|GO:0005576|GO:0005615|GO:0005634|GO:0005886|GO:0007165|GO:0007281|GO:0007596|GO:0009314|GO:0009612|GO:0009749|GO:0010812|GO:0014070|GO:0014823|GO:0016525|GO:0030971|GO:0031100|GO:0042995|GO:0043537|GO:0045766|GO:0046872|GO:0048014|GO:0050900|GO:0050928|GO:0060135|GO:0071363|GO:0072012	chr8	6357175	6420784	-	HGNC:485|MIM:601922|HPRD:03563|Vega:OTTHUMG00000090365
286	1	0.732504	down	1.19016	-1.19016	-0.251159	37.9466	15	10	15.1446	41.9737	30	5.40198	4.15032	3.42615	3.68589	5.03991	5.00612	ANK1	ANK|SPH1|SPH2	ankyrin 1, erythrocytic	protein-coding	286	ENSG00000029534	GO:0005198|GO:0005200|GO:0005515|GO:0005829|GO:0005856|GO:0005886|GO:0006779|GO:0006887|GO:0006888|GO:0007010|GO:0007165|GO:0007411|GO:0008093|GO:0014731|GO:0015672|GO:0016323|GO:0016529|GO:0019899|GO:0030507|GO:0030863|GO:0031430|GO:0045199|GO:0048821|GO:0051117|GO:0072661	chr8	41510744	41754280	-	HGNC:492|MIM:612641|HPRD:01693|Vega:OTTHUMG00000150281
287	0.535825	0.104799	up	2.76292	2.76292	1.46619	200.48	687.267	545.664	390.744	201.386	90.0258	7.80339	9.66816	9.19609	8.37524	7.30232	6.5915	ANK2	ANK-2|LQT4|brank-2	ankyrin 2, neuronal	protein-coding	287	ENSG00000145362	GO:0002027|GO:0003283|GO:0005515|GO:0005622|GO:0005829|GO:0005856|GO:0005886|GO:0005887|GO:0006874|GO:0007411|GO:0010628|GO:0010881|GO:0010882|GO:0014704|GO:0015459|GO:0016323|GO:0016324|GO:0019899|GO:0019901|GO:0030018|GO:0030315|GO:0030507|GO:0030674|GO:0031430|GO:0031647|GO:0031672|GO:0033292|GO:0033365|GO:0034394|GO:0034613|GO:0036309|GO:0036371|GO:0042383|GO:0043034|GO:0043268|GO:0044325|GO:…	chr4	113739239	114304896	+	HGNC:493|MIM:106410|HPRD:00110|Vega:OTTHUMG00000132912
288	0.679508	0.150658	up	1.7311	1.7311	0.791692	80.4056	52	143.447	43	83.697	63.8418	6.4853	5.94387	7.2686	5.19143	6.0356	6.09566	ANK3	ANKYRIN-G	ankyrin 3, node of Ranvier (ankyrin G)	protein-coding	288	ENSG00000151150	GO:0000281|GO:0005200|GO:0005515|GO:0005764|GO:0005886|GO:0005923|GO:0007009|GO:0007165|GO:0007409|GO:0007411|GO:0008092|GO:0009925|GO:0009986|GO:0010628|GO:0010765|GO:0014704|GO:0014731|GO:0016323|GO:0016328|GO:0019228|GO:0030315|GO:0030507|GO:0030674|GO:0033268|GO:0033270|GO:0042383|GO:0043001|GO:0043034|GO:0043194|GO:0043266|GO:0044325|GO:0045184|GO:0045211|GO:0045296|GO:0045838|GO:0050808|GO:…	chr10	61786056	62493284	-	HGNC:494|MIM:600465|HPRD:02715|Vega:OTTHUMG00000018288
290	1	0.492608	down	1.31148	-1.31148	-0.39119	712.961	2142.57	2198.29	3021.22	2688.24	1853.47	9.63375	11.3086	11.2064	11.3261	11.0409	10.9552	ANPEP	APN|CD13|GP150|LAP1|P150|PEPN	alanyl (membrane) aminopeptidase	protein-coding	290	ENSG00000166825	GO:0001525|GO:0002003|GO:0004177|GO:0004872|GO:0005793|GO:0005829|GO:0005887|GO:0006508|GO:0008237|GO:0008270|GO:0009897|GO:0019048|GO:0030154|GO:0044267	chr15	90328126	90358072	-	HGNC:500|MIM:151530|HPRD:01055|Vega:OTTHUMG00000149814
291	1	0.280399	up	1.3287	1.3287	0.410012	1520.38	1150.59	741.989	1169.71	1328.19	707.829	10.7263	10.4116	9.63948	9.95709	10.0237	9.56649	SLC25A4	1|AAC1|ANT|ANT 1|ANT1|PEO2|PEO3|T1	solute carrier family 25 (mitochondrial carrier; adenine nucleotide translocator), member 4	protein-coding	291		GO:0000002|GO:0005515|GO:0005739|GO:0005743|GO:0005887|GO:0006091|GO:0006112|GO:0006810|GO:0008637|GO:0015207|GO:0015853|GO:0016032|GO:0019048|GO:0044281|GO:0050796|GO:0060547	chr4	186064417	186071538	+	HGNC:10990|MIM:103220|HPRD:00058
292	0.0416392	0.00106638	down	1.79469	-1.79469	-0.843738	2118.02	1745.09	1735.42	4194.57	4582.71	3833.4	11.2046	11.0125	10.8653	11.7995	11.8105	12.0036	SLC25A5	2F1|AAC2|ANT2|T2|T3	solute carrier family 25 (mitochondrial carrier; adenine nucleotide translocator), member 5	protein-coding	292	ENSG00000005022	GO:0005515|GO:0005743|GO:0005887|GO:0006112|GO:0006810|GO:0007059|GO:0008284|GO:0015207|GO:0015853|GO:0016032|GO:0019048|GO:0042645|GO:0044281|GO:0050796|GO:0071817|GO:1901029	chrX	118602363	118605359	+	HGNC:10991|MIM:300150|HPRD:02147|Vega:OTTHUMG00000022715
301	0.164623	0.0178714	down	1.75311	-1.75311	-0.809918	7149.38	8504.16	10422	16965.1	19696.4	20305.2	12.9597	13.2974	13.4516	13.8154	13.9141	14.4088	ANXA1	ANX1|LPC1	annexin A1	protein-coding	301	ENSG00000135046	GO:0001533|GO:0001780|GO:0002674|GO:0005102|GO:0005198|GO:0005509|GO:0005515|GO:0005543|GO:0005544|GO:0005576|GO:0005615|GO:0005634|GO:0005737|GO:0005886|GO:0005929|GO:0006928|GO:0006954|GO:0007049|GO:0007165|GO:0007166|GO:0010165|GO:0016323|GO:0018149|GO:0019834|GO:0030073|GO:0030216|GO:0030674|GO:0031018|GO:0031340|GO:0031394|GO:0031966|GO:0032355|GO:0033031|GO:0042063|GO:0042127|GO:0042383|GO:…	chr9	75766647	75785310	+	HGNC:533|MIM:151690|HPRD:01060|Vega:OTTHUMG00000020016
302	0.347375	0.055806	down	1.18574	-1.18574	-0.245782	31305	37119.2	34393	52593.9	58268.3	43206.6	15.0902	15.4233	15.1741	15.4478	15.4789	15.4982	ANXA2	ANX2|ANX2L4|CAL1H|LIP2|LPC2|LPC2D|P36|PAP-IV	annexin A2	protein-coding	302	ENSG00000182718	GO:0001501|GO:0001525|GO:0004859|GO:0005509|GO:0005515|GO:0005544|GO:0005546|GO:0005604|GO:0005769|GO:0005811|GO:0005886|GO:0007589|GO:0008092|GO:0017137|GO:0019897|GO:0030199|GO:0030496|GO:0031012|GO:0031340|GO:0035749|GO:0042383|GO:0042470|GO:0042730|GO:0043220|GO:0043234|GO:0048471|GO:0051099|GO:0070062|GO:0071229	chr15	60639350	60690185	-	HGNC:537|MIM:151740|HPRD:01061|Vega:OTTHUMG00000132763
303	0.337108	0.0533233	down	1.20886	-1.20886	-0.273648	156.617	187.333	175.594	262.582	316.237	217.814	7.44717	7.79289	7.56032	7.80179	7.95336	7.86618	ANXA2P1	ANX2L1|ANX2P1|LPC2A	annexin A2 pseudogene 1	pseudo	303			chr4	154228621	154229963	-	HGNC:538
304	0.386878	0.0652896	down	1.2007	-1.2007	-0.26388	4608.99	5615.84	5035.5	7891.91	8880.38	6397.76	12.3263	12.6987	12.4021	12.7113	12.7649	12.7426	ANXA2P2	ANX2L2|ANX2P2|LPC2B	annexin A2 pseudogene 2	pseudo	304	ENSG00000231991	GO:0004859|GO:0005509|GO:0005544|GO:0005604|GO:0008092|GO:0042470	chr9	33624223	33625532	+	HGNC:539
305	0.457257	0.0829094	down	1.25809	-1.25809	-0.331239	43.3585	56.7194	45.4106	79.1274	85.4844	65.3368	5.59432	6.0692	5.60918	6.07127	6.06609	6.12905	ANXA2P3	ANX2L3|ANX2P3|LIP2|LPC2C	annexin A2 pseudogene 3	pseudo	305			chr10	66585285	66586634	+	HGNC:540
306	1	0.472253	up	1.57028	1.57028	0.651023	810.991	524.671	239.539	445.025	914.999	128.474	9.81962	9.2787	8.00834	8.56291	9.48613	7.10456	ANXA3	ANX3	annexin A3	protein-coding	306	ENSG00000138772	GO:0005509|GO:0005544|GO:0005737|GO:0005886|GO:0006909|GO:0010595|GO:0016020|GO:0019834|GO:0030670|GO:0042581|GO:0042742|GO:0043312|GO:0045766|GO:0051091	chr4	79472742	79531605	+	HGNC:541|MIM:106490|HPRD:00111|Vega:OTTHUMG00000130198
307	0.108951	0.00893198	up	1.71273	1.71273	0.776301	939.183	929.392	720.968	740.837	721.944	465.414	10.0313	10.1036	9.59802	9.29818	9.14424	8.9616	ANXA4	ANX4|PIG28|ZAP36	annexin A4	protein-coding	307	ENSG00000196975	GO:0004859|GO:0005509|GO:0005544|GO:0005737|GO:0007165|GO:0043066	chr2	69969127	70053596	+	HGNC:542|MIM:106491|HPRD:00112|Vega:OTTHUMG00000129649
308	0.692783	0.154869	down	1.0683	-1.0683	-0.0953217	10029.6	10088.1	11130.7	14018.6	15628.6	12455	13.448	13.5438	13.5465	13.5402	13.5804	13.7037	ANXA5	ANX5|ENX2|PP4|RPRGL3	annexin A5	protein-coding	308	ENSG00000164111	GO:0004859|GO:0005509|GO:0005543|GO:0005544|GO:0005622|GO:0005737|GO:0007165|GO:0007596|GO:0009897|GO:0010033|GO:0043066|GO:0050819|GO:0070062|GO:0072563	chr4	122589152	122618147	-	HGNC:543|MIM:131230|HPRD:00568|Vega:OTTHUMG00000133034
309	1	0.464165	up	1.05714	1.05714	0.0801601	9961.98	9426.27	8358.56	11164.1	12822.7	9223.44	13.4383	13.4459	13.1333	13.2117	13.2949	13.2703	ANXA6	ANX6|CBP68	annexin A6	protein-coding	309	ENSG00000197043	GO:0005509|GO:0005515|GO:0005544|GO:0006816|GO:0006937|GO:0042470|GO:0048471|GO:0070062	chr5	150480267	150537443	-	HGNC:544|MIM:114070|HPRD:00231|Vega:OTTHUMG00000164179
310	1	0.706739	up	1.03737	1.03737	0.052928	2067.86	1839.38	1697.48	2684.56	2523.29	1696.79	11.17	11.0884	10.8334	11.1556	10.9496	10.8278	ANXA7	ANX7|SNX|SYNEXIN	annexin A7	protein-coding	310	ENSG00000138279	GO:0005509|GO:0005515|GO:0005544|GO:0005634|GO:0005635|GO:0005789|GO:0005829|GO:0005886|GO:0006874|GO:0007599|GO:0008283|GO:0008360|GO:0009651|GO:0009992|GO:0035176|GO:0042584|GO:0048306	chr10	75135189	75173841	-	HGNC:545|MIM:186360|HPRD:01720|Vega:OTTHUMG00000018463
311	0.0674811	0.00354356	up	1.11552	1.11552	0.157719	3119.99	3033.59	3344.54	3635.29	4185.59	2978.43	11.7634	11.8102	11.8118	11.593	11.6797	11.6396	ANXA11	ANX11|CAP50	annexin A11	protein-coding	311	ENSG00000122359	GO:0005509|GO:0005515|GO:0005544|GO:0005635|GO:0005654|GO:0005737|GO:0005819|GO:0006909|GO:0007109|GO:0008429|GO:0030496|GO:0042470|GO:0042581|GO:0042582|GO:0044548|GO:0045335|GO:0048306|GO:0051592	chr10	81914880	81965433	-	HGNC:535|MIM:602572|HPRD:03983|Vega:OTTHUMG00000018604
312	1	0.344803	up	1.02437	1.02437	0.0347414	0	0	1	0	0	0	0	0	0.104224	0	0	0	ANXA13	ANX13|ISA	annexin A13	protein-coding	312	ENSG00000104537	GO:0005509|GO:0005544|GO:0005886|GO:0030154	chr8	124693034	124749647	-	HGNC:536|MIM:602573|HPRD:03984|Vega:OTTHUMG00000164987
313	1	1	down	1	-1	0	0	0	0	0	0	0	0	0	0	0	0	0	AOAH		acyloxyacyl hydrolase (neutrophil)	protein-coding	313	ENSG00000136250	GO:0003824|GO:0004465|GO:0005576|GO:0006629|GO:0006954|GO:0008653|GO:0050528|GO:0050728	chr7	36552549	36764154	-	HGNC:548|MIM:102593|HPRD:00027|Vega:OTTHUMG00000023566
314	1	0.745814	down	1.09862	-1.09862	-0.135688	9	8	16.3553	22	16.7237	8.43421	3.326	3.24343	4.13591	4.22459	3.71232	3.17548	AOC2	DAO2|RAO	amine oxidase, copper containing 2 (retina-specific)	protein-coding	314	ENSG00000131480	GO:0005507|GO:0005737|GO:0005886|GO:0006584|GO:0007601|GO:0008131|GO:0009055|GO:0009308|GO:0048038|GO:0052593|GO:0052594|GO:0052595|GO:0052596	chr17	40996609	41002724	+	HGNC:549|MIM:602268|HPRD:11889|Vega:OTTHUMG00000180655
316	0.0871894	0.00598888	down	2.63957	-2.63957	-1.4003	24.9868	36.9737	34.9737	111.709	90.948	116.235	4.79917	5.45185	5.23242	6.56876	6.15547	6.96013	AOX1	AO|AOH1	aldehyde oxidase 1	protein-coding	316	ENSG00000138356	GO:0004031|GO:0004854|GO:0005506|GO:0005737|GO:0005829|GO:0006766|GO:0006767|GO:0006954|GO:0008762|GO:0009055|GO:0042816|GO:0043546|GO:0044281|GO:0050660|GO:0051287|GO:0051537|GO:0072593	chr2	201450731	201536217	+	HGNC:553|MIM:602841|HPRD:07537|Vega:OTTHUMG00000154536
317	0.786285	0.185802	down	1.196	-1.196	-0.25822	723.218	934.474	1018.17	1537.84	1542.55	986.223	9.65436	10.1114	10.096	10.3519	10.2396	10.045	APAF1	APAF-1|CED4	apoptotic peptidase activating factor 1	protein-coding	317	ENSG00000120868	GO:0000166|GO:0001843|GO:0005515|GO:0005524|GO:0005634|GO:0005730|GO:0005737|GO:0005794|GO:0005829|GO:0006309|GO:0006915|GO:0006919|GO:0006952|GO:0007399|GO:0008635|GO:0008656|GO:0030900|GO:0042802|GO:0042981|GO:0043293|GO:0043531|GO:0051402|GO:0097193	chr12	99039078	99129211	+	HGNC:576|MIM:602233|HPRD:03755|Vega:OTTHUMG00000170214
318	1	0.49098	up	1.11246	1.11246	0.153757	242.999	276.645	317.934	363.279	275.379	308.394	8.08088	8.35532	8.41681	8.2701	7.75378	8.36786	NUDT2	APAH1	nudix (nucleoside diphosphate linked moiety X)-type motif 2	protein-coding	318	ENSG00000164978	GO:0004081|GO:0005525|GO:0005739|GO:0006139|GO:0006917|GO:0008803	chr9	34329504	34343711	+	HGNC:8049|MIM:602852|HPRD:04168|Vega:OTTHUMG00000019817
319	1	1	down	1	-1	0	0	0	0	0	0	0	0	0	0	0	0	0	APOF	Apo-F|LTIP	apolipoprotein F	protein-coding	319	ENSG00000175336	GO:0005102|GO:0005319|GO:0005576|GO:0006629|GO:0006641|GO:0006869|GO:0008203|GO:0015485|GO:0033344|GO:0034362|GO:0034364	chr12	56754355	56756583	-	HGNC:615|MIM:107760|HPRD:00137|Vega:OTTHUMG00000170715
320	1	0.432357	down	1.14458	-1.14458	-0.194821	101	103.401	151.684	197.972	149.98	158.987	6.81429	6.93554	7.34915	7.39432	6.87713	7.41199	APBA1	D9S411E|LIN10|MINT1|X11|X11A|X11ALPHA	amyloid beta (A4) precursor protein-binding, family A, member 1	protein-coding	320	ENSG00000107282	GO:0001540|GO:0001701|GO:0005515|GO:0005546|GO:0005634|GO:0005886|GO:0006461|GO:0006886|GO:0007155|GO:0007268|GO:0007399|GO:0007626|GO:0008021|GO:0008088|GO:0010468|GO:0014047|GO:0014051|GO:0030165|GO:0032403|GO:0035264|GO:0043234	chr9	72042449	72287275	-	HGNC:578|MIM:602414|HPRD:03879|Vega:OTTHUMG00000019984
321	1	0.635705	down	1.07077	-1.07077	-0.0986538	526.544	304.258	406.473	567.736	606.652	461.302	9.19648	8.49258	8.77124	8.91424	8.89322	8.9488	APBA2	D15S1518E|HsT16821|LIN-10|MGC:14091|MINT2|X11-BETA|X11L	amyloid beta (A4) precursor protein-binding, family A, member 2	protein-coding	321	ENSG00000034053	GO:0001540|GO:0001701|GO:0005515|GO:0005886|GO:0007268|GO:0007399|GO:0007626|GO:0010468|GO:0015031|GO:0035264	chr15	29213840	29410516	+	HGNC:579|MIM:602712|HPRD:04090|Vega:OTTHUMG00000129255
322	0.122594	0.0109385	up	1.19985	1.19985	0.262859	564.814	564.329	627.356	696.79	684.061	482.658	9.29771	9.38382	9.39736	9.20974	9.06648	9.01409	APBB1	FE65|MGC:9072|RIR	amyloid beta (A4) precursor protein-binding, family B, member 1 (Fe65)	protein-coding	322	ENSG00000166313	GO:0001540|GO:0001764|GO:0003682|GO:0005515|GO:0005634|GO:0005737|GO:0005886|GO:0006302|GO:0006351|GO:0006355|GO:0006915|GO:0006974|GO:0007050|GO:0007165|GO:0007409|GO:0007411|GO:0008134|GO:0008542|GO:0016607|GO:0030027|GO:0030198|GO:0030308|GO:0030426|GO:0042393|GO:0043065|GO:0043967|GO:0045202|GO:0045665|GO:0045739|GO:0045893|GO:0045944|GO:0050760|GO:0070064	chr11	6416354	6440702	-	HGNC:581|MIM:602709|HPRD:04087|Vega:OTTHUMG00000165454
323	0.0331896	0.000472124	up	1.80667	1.80667	0.853333	3794.67	3338.38	3584.34	2876.4	2517.3	2113.34	12.0458	11.9484	11.9117	11.2552	10.9462	11.1445	APBB2	FE65L|FE65L1	amyloid beta (A4) precursor protein-binding, family B, member 2	protein-coding	323	ENSG00000163697	GO:0001540|GO:0001764|GO:0005515|GO:0005634|GO:0005737|GO:0006355|GO:0007050|GO:0007411|GO:0008134|GO:0016020|GO:0030027|GO:0030198|GO:0030308|GO:0030426|GO:0035556|GO:0043065|GO:0043066|GO:0045202	chr4	40812044	41216635	-	HGNC:582|MIM:602710|HPRD:04088|Vega:OTTHUMG00000160416
324	0.76748	0.179574	down	1.13043	-1.13043	-0.176868	954.108	947.857	818.69	1280.4	1450.81	1144.2	10.0541	10.132	9.7814	10.0875	10.1511	10.2594	APC	BTPS2|DP2|DP2.5|DP3|GS|PPP1R46	adenomatous polyposis coli	protein-coding	324	ENSG00000134982	GO:0000281|GO:0000776|GO:0001822|GO:0001942|GO:0005515|GO:0005634|GO:0005737|GO:0005813|GO:0005829|GO:0005881|GO:0005886|GO:0005913|GO:0005923|GO:0006461|GO:0006915|GO:0006921|GO:0006974|GO:0007026|GO:0007050|GO:0007091|GO:0007094|GO:0007155|GO:0007409|GO:0008013|GO:0008017|GO:0008285|GO:0009798|GO:0009952|GO:0009953|GO:0009954|GO:0016328|GO:0016477|GO:0019887|GO:0019901|GO:0030027|GO:0030335|GO:…	chr5	112043202	112181936	+	HGNC:583|MIM:611731|HPRD:01439|Vega:OTTHUMG00000128806
325	1	1	down	1	-1	0	0	0	0	0	0	0	0	0	0	0	0	0	APCS	PTX2|SAP	amyloid P component, serum	protein-coding	325	ENSG00000132703	GO:0005576|GO:0005615|GO:0006457|GO:0006953|GO:0031012|GO:0043234|GO:0046872|GO:0051082|GO:0051131	chr1	159557616	159558661	+	HGNC:584|MIM:104770|HPRD:00101|Vega:OTTHUMG00000022741
326	1	0.972338	up	1.00115	1.00115	0.00166486	0	0	1	0	0	1	0	0	0.104224	0	0	0.0992292	AIRE	AIRE1|APECED|APS1|APSI|PGA1	autoimmune regulator	protein-coding	326	ENSG00000160224	GO:0003682|GO:0005515|GO:0005634|GO:0005730|GO:0005737|GO:0005886|GO:0006351|GO:0006355|GO:0006955|GO:0006959|GO:0008270|GO:0015629|GO:0042393|GO:0042802|GO:0044212|GO:0045182|GO:0045893|GO:0045944	chr21	45705721	45718102	+	HGNC:360|MIM:607358|HPRD:06301|Vega:OTTHUMG00000086921
327	0.170257	0.0187962	down	1.23337	-1.23337	-0.30261	986.364	761.118	917.503	1504.71	1526.64	1118.05	10.1021	9.8154	9.94579	10.3204	10.2246	10.226	APEH	AARE|ACPH|APH|D3F15S2|D3S48E|DNF15S2|OPH	acylaminoacyl-peptide hydrolase	protein-coding	327	ENSG00000164062	GO:0004252|GO:0005737|GO:0006508|GO:0031965	chr3	49711435	49720934	+	HGNC:586|MIM:102645|HPRD:00034|Vega:OTTHUMG00000156882
328	0.145086	0.0146086	down	1.27996	-1.27996	-0.356104	2095.15	1669.07	1870.43	3037.8	3288.24	2728.8	11.1889	10.9483	10.9734	11.334	11.3316	11.5133	APEX1	APE|APE1|APEN|APEX|APX|HAP1|REF1	APEX nuclease (multifunctional DNA repair enzyme) 1	protein-coding	328	ENSG00000100823	GO:0003677|GO:0003684|GO:0003713|GO:0003714|GO:0003723|GO:0003906|GO:0004519|GO:0004520|GO:0004523|GO:0004528|GO:0004844|GO:0005515|GO:0005634|GO:0005654|GO:0005667|GO:0005730|GO:0005737|GO:0005739|GO:0005783|GO:0005813|GO:0005840|GO:0006281|GO:0006284|GO:0006310|GO:0006351|GO:0006355|GO:0007568|GO:0008081|GO:0008408|GO:0014912|GO:0016491|GO:0016607|GO:0016890|GO:0031490|GO:0032403|GO:0042493|GO:…	chr14	20923290	20925931	+	HGNC:587|MIM:107748|HPRD:00136|Vega:OTTHUMG00000029544
329	1	0.61005	down	1.06774	-1.06774	-0.0945539	1046.43	982.735	1060.16	1387.11	1300.34	1462.22	10.1873	10.1841	10.1543	10.203	9.99317	10.6132	BIRC2	API1|HIAP2|Hiap-2|MIHB|RNF48|c-IAP1|cIAP1	baculoviral IAP repeat containing 2	protein-coding	329	ENSG00000110330	GO:0000209|GO:0001890|GO:0002224|GO:0002756|GO:0003713|GO:0004842|GO:0005515|GO:0005634|GO:0005829|GO:0006351|GO:0006355|GO:0006915|GO:0006921|GO:0007166|GO:0008270|GO:0009898|GO:0034121|GO:0034138|GO:0034142|GO:0035631|GO:0035666|GO:0038061|GO:0039535|GO:0042127|GO:0043066|GO:0043123|GO:0043161|GO:0045087|GO:0045088|GO:0045595|GO:0047485|GO:0050727|GO:0051726|GO:0070266|GO:0070424|GO:2000116	chr11	102217913	102249401	+	HGNC:590|MIM:601712|HPRD:03419|Vega:OTTHUMG00000167325
330	0.0324481	0.00044844	down	6.73979	-6.73979	-2.7527	28	30	25.9868	373.618	236.987	150	4.96343	5.15032	4.80393	8.31058	7.53716	7.32805	BIRC3	AIP1|API2|CIAP2|HAIP1|HIAP1|MALT2|MIHC|RNF49|c-IAP2	baculoviral IAP repeat containing 3	protein-coding	330	ENSG00000023445	GO:0002224|GO:0002756|GO:0004842|GO:0005515|GO:0005634|GO:0005737|GO:0005829|GO:0006915|GO:0007166|GO:0008270|GO:0034121|GO:0034138|GO:0034142|GO:0035666|GO:0038061|GO:0039535|GO:0042326|GO:0043066|GO:0043123|GO:0045087|GO:0045088|GO:0050727|GO:0060546|GO:0070266|GO:0070424|GO:2000116|GO:2000378	chr11	102188181	102210135	+	HGNC:591|MIM:601721|HPRD:03426|Vega:OTTHUMG00000167324
331	1	0.418817	up	1.03625	1.03625	0.0513688	1067.66	1153.43	1144.99	1436.52	1526.69	1148.27	10.2163	10.4151	10.2653	10.2535	10.2247	10.2645	XIAP	API3|BIRC4|IAP-3|ILP1|MIHA|XLP2|hIAP-3|hIAP3	X-linked inhibitor of apoptosis	protein-coding	331	ENSG00000101966	GO:0004842|GO:0005515|GO:0005634|GO:0005737|GO:0005829|GO:0006915|GO:0006974|GO:0008270|GO:0016055|GO:0030510|GO:0042127|GO:0043027|GO:0043066|GO:0043154|GO:0045088|GO:0050727|GO:0055070|GO:0070424|GO:0090263|GO:0097193	chrX	122993662	123047829	+	HGNC:592|MIM:300079|HPRD:02094|Vega:OTTHUMG00000022336
332	0.107869	0.00877399	down	7.40485	-7.40485	-2.88847	495.882	290	113.333	2306.73	2111.13	2700.49	9.10993	8.42334	6.92865	10.9368	10.6923	11.4982	BIRC5	API4|EPR-1	baculoviral IAP repeat containing 5	protein-coding	332	ENSG00000089685	GO:0000086|GO:0000228|GO:0000278|GO:0000775|GO:0000777|GO:0000910|GO:0004869|GO:0005515|GO:0005634|GO:0005737|GO:0005814|GO:0005819|GO:0005829|GO:0005874|GO:0005876|GO:0005881|GO:0006351|GO:0006468|GO:0006915|GO:0007059|GO:0007067|GO:0008017|GO:0008270|GO:0008284|GO:0008536|GO:0015631|GO:0019899|GO:0030496|GO:0031021|GO:0031503|GO:0031536|GO:0031577|GO:0032133|GO:0042802|GO:0042803|GO:0043027|GO:…	chr17	76210277	76221716	+	HGNC:593|MIM:603352|HPRD:04520|Vega:OTTHUMG00000177505
333	0.586229	0.121252	up	1.33183	1.33183	0.413413	376.719	437.901	651.845	497.505	541.988	335.484	8.71342	9.01789	9.45261	8.72373	8.73062	8.48933	APLP1	APLP	amyloid beta (A4) precursor-like protein 1	protein-coding	333	ENSG00000105290	GO:0005515|GO:0005604|GO:0005794|GO:0005886|GO:0006378|GO:0006417|GO:0006897|GO:0006915|GO:0007155|GO:0007193|GO:0007399|GO:0008201|GO:0009887|GO:0016021|GO:0030198|GO:0030818|GO:0030900|GO:0031694|GO:0031695|GO:0031696|GO:0042802|GO:0046914|GO:0048471|GO:0071874	chr19	36359401	36370699	+	HGNC:597|MIM:104775|HPRD:00102|Vega:OTTHUMG00000180692
334	0.375197	0.062243	up	1.69106	1.69106	0.757924	20211.9	10706.2	10188.6	11091.8	10369.8	7877.33	14.459	13.6296	13.4189	13.2024	12.9886	13.0427	APLP2	APLP-2|APPH|APPL2|CDEBP	amyloid beta (A4) precursor-like protein 2	protein-coding	334	ENSG00000084234	GO:0001967|GO:0003677|GO:0004867|GO:0005515|GO:0005634|GO:0005886|GO:0006878|GO:0007176|GO:0007186|GO:0007617|GO:0007626|GO:0008201|GO:0008203|GO:0009790|GO:0016021|GO:0030198|GO:0030900|GO:0030901|GO:0042802|GO:0043393|GO:0046914|GO:0050885	chr11	129939716	130014706	+	HGNC:598|MIM:104776|HPRD:00103|Vega:OTTHUMG00000165767
335	1	0.351255	up	1.8305	1.8305	0.87224	26	37	54	85.9463	16	12.24	4.85651	5.45288	5.85911	6.19053	3.6485	3.71276	APOA1		apolipoprotein A-I	protein-coding	335	ENSG00000118137	GO:0001523|GO:0001540|GO:0001932|GO:0001935|GO:0002576|GO:0002740|GO:0005515|GO:0005543|GO:0005548|GO:0005576|GO:0005615|GO:0005634|GO:0005769|GO:0005788|GO:0005829|GO:0005886|GO:0006656|GO:0006695|GO:0007186|GO:0007584|GO:0007596|GO:0007603|GO:0008035|GO:0008203|GO:0008211|GO:0010804|GO:0010873|GO:0010903|GO:0014012|GO:0015485|GO:0017127|GO:0018158|GO:0018206|GO:0019899|GO:0019915|GO:0030139|GO:…	chr11	116706469	116708338	-	HGNC:600|MIM:107680|HPRD:02517|Vega:OTTHUMG00000046112
336	1	1	down	1	-1	0	0	0	0	0	0	0	0	0	0	0	0	0	APOA2	Apo-AII|ApoA-II|apoAII	apolipoprotein A-II	protein-coding	336	ENSG00000158874	GO:0001523|GO:0002526|GO:0002740|GO:0005319|GO:0005515|GO:0005543|GO:0005576|GO:0005769|GO:0005788|GO:0005829|GO:0006457|GO:0006641|GO:0006656|GO:0007603|GO:0008035|GO:0008203|GO:0008289|GO:0009395|GO:0009749|GO:0010873|GO:0010903|GO:0015485|GO:0017127|GO:0018158|GO:0018206|GO:0019048|GO:0030300|GO:0031100|GO:0031210|GO:0031647|GO:0032375|GO:0033344|GO:0033700|GO:0034190|GO:0034361|GO:0034364|GO:…	chr1	161192083	161193418	-	HGNC:601|MIM:107670|HPRD:00129|Vega:OTTHUMG00000034346
337	1	1	down	1	-1	0	0	0	0	0	0	0	0	0	0	0	0	0	APOA4		apolipoprotein A-IV	protein-coding	337	ENSG00000110244	GO:0001523|GO:0002227|GO:0005319|GO:0005507|GO:0005576|GO:0005615|GO:0005769|GO:0005788|GO:0005829|GO:0006869|GO:0006982|GO:0007159|GO:0007603|GO:0008203|GO:0008289|GO:0009986|GO:0010873|GO:0010898|GO:0016209|GO:0017127|GO:0019430|GO:0030300|GO:0031210|GO:0032374|GO:0033344|GO:0033700|GO:0034361|GO:0034364|GO:0034371|GO:0034372|GO:0034375|GO:0034378|GO:0034445|GO:0035634|GO:0042157|GO:0042627|GO:…	chr11	116691418	116694011	-	HGNC:602|MIM:107690|HPRD:00130|Vega:OTTHUMG00000046110
338	1	1	down	1	-1	0	0	0	0	1	0	0	0	0	0	0	0	0	APOB	FLDB|LDLCQ4	apolipoprotein B	protein-coding	338	ENSG00000084674	GO:0001523|GO:0001701|GO:0005515|GO:0005543|GO:0005576|GO:0005615|GO:0005737|GO:0005769|GO:0005788|GO:0005789|GO:0005829|GO:0005886|GO:0006642|GO:0006898|GO:0007283|GO:0007399|GO:0007596|GO:0007603|GO:0008201|GO:0008203|GO:0009566|GO:0009615|GO:0009743|GO:0009791|GO:0010008|GO:0010269|GO:0010744|GO:0010884|GO:0010886|GO:0017127|GO:0019433|GO:0019899|GO:0030301|GO:0030317|GO:0030669|GO:0031904|GO:…	chr2	21224301	21266945	-	HGNC:603|MIM:107730|HPRD:00133|Vega:OTTHUMG00000090785
339	1	1	down	1	-1	0	0	0	0	0	0	0	0	0	0	0	0	0	APOBEC1	APOBEC-1|BEDP|CDAR1|HEPR	apolipoprotein B mRNA editing enzyme, catalytic polypeptide 1	protein-coding	339	ENSG00000111701	GO:0003723|GO:0004126|GO:0005515|GO:0005654|GO:0005737|GO:0006396|GO:0006397|GO:0006629|GO:0006970|GO:0008270|GO:0009972|GO:0010043|GO:0010332|GO:0010467|GO:0016554|GO:0016556|GO:0017091|GO:0032869|GO:0042127|GO:0042158|GO:0042493|GO:0042953|GO:0045471|GO:0048255|GO:0051592|GO:0051607|GO:0080111|GO:0090310	chr12	7801996	7823195	-	HGNC:604|MIM:600130|HPRD:02531|Vega:OTTHUMG00000141288
341	0.47434	0.0873673	up	2.0598	2.0598	1.04251	19.4733	20.6908	28.6	22.9865	19	6	4.4395	4.61434	4.94217	4.28788	3.89643	2.68419	APOC1		apolipoprotein C-I	protein-coding	341	ENSG00000130208	GO:0004859|GO:0005504|GO:0005783|GO:0006629|GO:0006641|GO:0008203|GO:0010873|GO:0010900|GO:0010916|GO:0031210|GO:0032374|GO:0032375|GO:0033344|GO:0033700|GO:0034361|GO:0034364|GO:0034369|GO:0034375|GO:0034379|GO:0034382|GO:0034447|GO:0042157|GO:0042627|GO:0045717|GO:0045833|GO:0048261|GO:0050995|GO:0051005|GO:0055102|GO:0060228	chr19	45417921	45422606	+	HGNC:607|MIM:107710|HPRD:00131
342	0.605559	0.126775	up	1.49249	1.49249	0.577717	1.48667	0.717105	2	1	0	1	0.728156	0	1.10422	0	0	0.0992292	APOC1P1		apolipoprotein C-I pseudogene 1	pseudo	342	ENSG00000214855		chr19	45430060	45434643	+	HGNC:608
343	1	1	down	1	-1	0	0	0	0	1	0	0	0	0	0	0	0	0	AQP8	AQP-8	aquaporin 8	protein-coding	343	ENSG00000103375	GO:0005886|GO:0005887|GO:0006810|GO:0006833|GO:0015250|GO:0015722|GO:0043231|GO:0045177|GO:0046691|GO:0055085|GO:0071320	chr16	25228285	25240253	+	HGNC:642|MIM:603750|HPRD:04778|Vega:OTTHUMG00000097013
344	1	1	down	1	-1	0	0	0	0	0	0	0	0	0	0	0	0	0	APOC2	APO-CII|APOC-II	apolipoprotein C-II	protein-coding	344	ENSG00000224916	GO:0001523|GO:0005576|GO:0005615|GO:0005769|GO:0007603|GO:0008289|GO:0010518|GO:0010898|GO:0010902|GO:0010916|GO:0016004|GO:0016042|GO:0032375|GO:0033344|GO:0033700|GO:0034361|GO:0034362|GO:0034363|GO:0034366|GO:0034370|GO:0034371|GO:0034372|GO:0034382|GO:0034384|GO:0042157|GO:0042493|GO:0042627|GO:0042632|GO:0042803|GO:0042953|GO:0043274|GO:0043691|GO:0044281|GO:0045723|GO:0045833|GO:0048261|GO:…	chr19	45449239	45452822	+	HGNC:609|MIM:608083|HPRD:07457
345	0.067609	0.00356365	up	3.08633	3.08633	1.62589	3	3	5	1.98684	0	1.2	1.74104	1.82839	2.42615	0.75564	0	0.362264	APOC3	APOCIII|HALP2	apolipoprotein C-III	protein-coding	345	ENSG00000110245	GO:0001523|GO:0005543|GO:0005576|GO:0005615|GO:0005769|GO:0006641|GO:0006642|GO:0006954|GO:0007186|GO:0007584|GO:0007603|GO:0008203|GO:0010897|GO:0010903|GO:0010916|GO:0010987|GO:0010989|GO:0015485|GO:0019433|GO:0030234|GO:0032489|GO:0033344|GO:0033700|GO:0034361|GO:0034363|GO:0034366|GO:0034375|GO:0034379|GO:0034382|GO:0042157|GO:0042493|GO:0042627|GO:0042632|GO:0042953|GO:0043434|GO:0043691|GO:…	chr11	116700624	116703787	+	HGNC:610|MIM:107720|HPRD:00132|Vega:OTTHUMG00000046115
346	1	1	down	1	-1	0	0	0	0	0	0	0	0	0	0	0	0	0	APOC4	APO-CIV|APOC-IV	apolipoprotein C-IV	protein-coding	346	ENSG00000224916|ENSG00000267467	GO:0005319|GO:0006629|GO:0010890|GO:0034361|GO:0034364|GO:0070328	chr19	45445495	45448753	+	HGNC:611|MIM:600745|HPRD:02848|Vega:OTTHUMG00000180845
347	0.619937	0.13132	up	2.12397	2.12397	1.08677	4	0	2	0	0	0	2.15607	0	1.10422	0	0	0	APOD		apolipoprotein D	protein-coding	347	ENSG00000189058	GO:0000302|GO:0001525|GO:0005319|GO:0005515|GO:0005576|GO:0005615|GO:0005783|GO:0006006|GO:0006629|GO:0006869|GO:0007420|GO:0007568|GO:0010642|GO:0014012|GO:0015485|GO:0022626|GO:0030425|GO:0042246|GO:0042308|GO:0042493|GO:0043025|GO:0048471|GO:0048662|GO:0048678|GO:0051895|GO:0060588|GO:0071638|GO:1900016|GO:2000098|GO:2000405	chr3	195295573	195311076	-	HGNC:612|MIM:107740|HPRD:00134|Vega:OTTHUMG00000155854
348	0.0477839	0.00158066	up	10.0844	10.0844	3.33405	127.961	93.9868	48	13	14.3421	6	7.15563	6.79781	5.68919	3.4656	3.49068	2.68419	APOE	AD2|LDLCQ5|LPG	apolipoprotein E	protein-coding	348	ENSG00000130203	GO:0000302|GO:0001523|GO:0001540|GO:0001937|GO:0002021|GO:0005319|GO:0005515|GO:0005543|GO:0005576|GO:0005615|GO:0005737|GO:0005769|GO:0005770|GO:0005794|GO:0005886|GO:0006641|GO:0006707|GO:0006874|GO:0006898|GO:0007010|GO:0007186|GO:0007263|GO:0007271|GO:0007568|GO:0007603|GO:0008201|GO:0008203|GO:0008219|GO:0008289|GO:0010468|GO:0010544|GO:0010873|GO:0010875|GO:0014012|GO:0016209|GO:0017127|GO:…	chr19	45409006	45412652	+	HGNC:613|MIM:107741|HPRD:00135|Vega:OTTHUMG00000128901
350	1	0.301748	up	1.35044	1.35044	0.433424	1	2	0	0	0	1	0.156074	1.24343	0	0	0	0.0992292	APOH	B2G1|B2GP1|BG	apolipoprotein H (beta-2-glycoprotein I)	protein-coding	350	ENSG00000091583	GO:0001937|GO:0001948|GO:0005515|GO:0005543|GO:0005615|GO:0006641|GO:0007597|GO:0008201|GO:0008289|GO:0009986|GO:0010596|GO:0016525|GO:0030194|GO:0030195|GO:0031012|GO:0031639|GO:0033033|GO:0034197|GO:0034361|GO:0034364|GO:0034392|GO:0042627|GO:0051006|GO:0051917|GO:0051918|GO:0060230	chr17	64208147	64225556	-	HGNC:616|MIM:138700|HPRD:00728|Vega:OTTHUMG00000179530
351	0.0429651	0.0011897	up	1.80284	1.80284	0.85027	17051.6	20104.3	23187.5	15012.6	15523.8	11567.9	14.2137	14.5386	14.6053	13.639	13.5707	13.5971	APP	AAA|ABETA|ABPP|AD1|APPI|CTFgamma|CVAP|PN-II|PN2	amyloid beta (A4) precursor protein	protein-coding	351	ENSG00000142192	GO:0000085|GO:0001967|GO:0002576|GO:0003677|GO:0004867|GO:0005102|GO:0005515|GO:0005576|GO:0005737|GO:0005794|GO:0005829|GO:0005886|GO:0005887|GO:0005905|GO:0006378|GO:0006417|GO:0006468|GO:0006878|GO:0006897|GO:0006917|GO:0006979|GO:0007155|GO:0007176|GO:0007219|GO:0007409|GO:0007596|GO:0007617|GO:0007626|GO:0008088|GO:0008201|GO:0008203|GO:0008344|GO:0008542|GO:0009986|GO:0010971|GO:0016021|GO:…	chr21	27252861	27543446	-	HGNC:620|MIM:104760|HPRD:00100|Vega:OTTHUMG00000078438
353	1	0.336504	down	1.11661	-1.11661	-0.159125	689.1	550.881	531.097	986.226	862.38	655.865	9.58464	9.34902	9.15706	9.71094	9.40068	9.45648	APRT	AMP|APRTD	adenine phosphoribosyltransferase	protein-coding	353	ENSG00000198931	GO:0002055|GO:0003999|GO:0005634|GO:0005730|GO:0005737|GO:0005829|GO:0006144|GO:0006166|GO:0006168|GO:0007595|GO:0007625|GO:0016208|GO:0032869|GO:0043101|GO:0044209|GO:0044281|GO:0055086	chr16	88875877	88878342	-	HGNC:626|MIM:102600|HPRD:00029|Vega:OTTHUMG00000175454
354	1	1	down	1	-1	0	0	0	0	0	0	0	0	0	0	0	0	0	KLK3	APS|KLK2A1|PSA|hK3	kallikrein-related peptidase 3	protein-coding	354	ENSG00000142515	GO:0004252|GO:0005515|GO:0005576|GO:0006508|GO:0008236|GO:0016525|GO:0044267	chr19	51358171	51364020	+	HGNC:6364|MIM:176820|HPRD:01461|Vega:OTTHUMG00000182867
355	0.115054	0.00989381	up	2.18812	2.18812	1.12969	1285.81	937.501	1067.94	824.897	505.4	585.752	10.4845	10.1161	10.1648	9.45323	8.62978	9.29338	FAS	ALPS1A|APO-1|APT1|CD95|FAS1|FASTM|TNFRSF6	Fas cell surface death receptor	protein-coding	355	ENSG00000026103	GO:0002377|GO:0003014|GO:0004871|GO:0004872|GO:0004888|GO:0005515|GO:0005576|GO:0005634|GO:0005737|GO:0005829|GO:0005886|GO:0006461|GO:0006915|GO:0006917|GO:0006919|GO:0006924|GO:0006925|GO:0006927|GO:0007165|GO:0008625|GO:0009636|GO:0009897|GO:0010467|GO:0010940|GO:0016021|GO:0019724|GO:0019900|GO:0031264|GO:0031265|GO:0032464|GO:0042802|GO:0042981|GO:0043065|GO:0043066|GO:0045060|GO:0045121|GO:…	chr10	90750288	90775542	+	HGNC:11920|MIM:134637|HPRD:00609|Vega:OTTHUMG00000018701
356	1	1	down	1	-1	0	0	0	0	0	0	0	0	0	0	0	0	0	FASLG	ALPS1B|APT1LG1|APTL|CD178|CD95-L|CD95L|FASL|TNFSF6	Fas ligand (TNF superfamily, member 6)	protein-coding	356	ENSG00000117560	GO:0000122|GO:0005102|GO:0005125|GO:0005164|GO:0005515|GO:0005576|GO:0005615|GO:0005634|GO:0005887|GO:0005901|GO:0006351|GO:0006915|GO:0006917|GO:0006919|GO:0006925|GO:0006955|GO:0007165|GO:0007267|GO:0008284|GO:0008625|GO:0009897|GO:0016525|GO:0030644|GO:0032496|GO:0033554|GO:0043065|GO:0043123|GO:0043202|GO:0043525|GO:0045742|GO:0046666|GO:0048388|GO:0048471|GO:0060205|GO:0060554|GO:0060555|GO:…	chr1	172628148	172636012	+	HGNC:11936|MIM:134638|HPRD:00610|Vega:OTTHUMG00000034841
357	1	0.341017	up	1.8265	1.8265	0.869083	101.986	160.866	339.042	47.8741	238.96	158.578	6.82831	7.57314	8.50955	5.34634	7.54912	7.40828	SHROOM2	APXL|HSAPXL	shroom family member 2	protein-coding	357	ENSG00000146950	GO:0000902|GO:0002089|GO:0003779|GO:0005515|GO:0005856|GO:0005874|GO:0005886|GO:0005913|GO:0005923|GO:0007420|GO:0008013|GO:0008057|GO:0015280|GO:0016324|GO:0016477|GO:0019904|GO:0030835|GO:0030864|GO:0031941|GO:0032401|GO:0032438|GO:0043010|GO:0043025|GO:0043482|GO:0043583|GO:0045176|GO:0045217|GO:0048593|GO:0051015|GO:0051017	chrX	9754496	9917481	+	HGNC:630|MIM:300103|HPRD:02113|Vega:OTTHUMG00000021121
358	0.288499	0.0424032	up	1.81123	1.81123	0.856968	2870.88	1670.88	1971.75	2146.7	1410.64	1044.66	11.6433	10.9498	11.0495	10.8331	10.1106	10.1281	AQP1	AQP-CHIP|CHIP28|CO	aquaporin 1 (Colton blood group)	protein-coding	358	ENSG00000240583	GO:0003097|GO:0005223|GO:0005267|GO:0005372|GO:0005515|GO:0005634|GO:0005737|GO:0005886|GO:0005887|GO:0005903|GO:0006182|GO:0006813|GO:0006833|GO:0006884|GO:0009925|GO:0015079|GO:0015168|GO:0015250|GO:0015670|GO:0015696|GO:0015701|GO:0015793|GO:0016323|GO:0016324|GO:0019725|GO:0020003|GO:0020005|GO:0021670|GO:0022857|GO:0030157|GO:0030184|GO:0030185|GO:0030950|GO:0031526|GO:0031965|GO:0033326|GO:…	chr7	30951415	30965131	+	HGNC:633|MIM:107776|HPRD:00140|Vega:OTTHUMG00000023944
359	1	1	down	1	-1	0	0	0	0	0	0	0	0	0	0	0	0	0	AQP2	AQP-CD|WCH-CD	aquaporin 2 (collecting duct)	protein-coding	359	ENSG00000167580	GO:0003097|GO:0003779|GO:0005372|GO:0005764|GO:0005769|GO:0005791|GO:0005794|GO:0005802|GO:0005886|GO:0006833|GO:0006884|GO:0006915|GO:0006972|GO:0007565|GO:0007568|GO:0007588|GO:0009651|GO:0010226|GO:0015168|GO:0015250|GO:0015793|GO:0016021|GO:0016323|GO:0016324|GO:0030042|GO:0030136|GO:0030165|GO:0030658|GO:0032496|GO:0033762|GO:0042594|GO:0042631|GO:0043234|GO:0051592|GO:0051928|GO:0055037|GO:…	chr12	50344524	50352664	+	HGNC:634|MIM:107777|HPRD:00141|Vega:OTTHUMG00000169709
360	0.0416058	0.00105125	down	1.82532	-1.82532	-0.868147	20.9867	16	17	44	49	32	4.54748	4.24343	4.19169	5.22459	5.26321	5.09923	AQP3	AQP-3|GIL	aquaporin 3 (Gill blood group)	protein-coding	360	ENSG00000165272	GO:0002684|GO:0005215|GO:0005737|GO:0005886|GO:0005911|GO:0006810|GO:0006833|GO:0007588|GO:0015250|GO:0015254|GO:0015840|GO:0016021|GO:0016323|GO:0032526|GO:0033280|GO:0042476|GO:0045616|GO:0051592|GO:0055085|GO:0070295	chr9	33441152	33447631	-	HGNC:636|MIM:600170|HPRD:08970|Vega:OTTHUMG00000019769
361	1	1	down	1	-1	0	0	0	0	0	0	0	0	0	0	0	0	0	AQP4	HMIWC2|MIWC	aquaporin 4	protein-coding	361	ENSG00000171885	GO:0005372|GO:0005737|GO:0005886|GO:0005887|GO:0005911|GO:0006810|GO:0006833|GO:0007399|GO:0007565|GO:0007588|GO:0007605|GO:0009314|GO:0009897|GO:0015250|GO:0015288|GO:0015670|GO:0016323|GO:0030315|GO:0042538|GO:0043234|GO:0050891|GO:0051260|GO:0051384|GO:0055085|GO:0070295|GO:0071346|GO:0071392	chr18	24432008	24445716	-	HGNC:637|MIM:600308|HPRD:02631|Vega:OTTHUMG00000131955
362	1	0.760069	up	1.01322	1.01322	0.0189484	1	0	0	1	0	1	0.156074	0	0	0	0	0.0992292	AQP5	AQP-5	aquaporin 5	protein-coding	362		GO:0005515|GO:0005783|GO:0005886|GO:0005887|GO:0005902|GO:0006833|GO:0007588|GO:0009925|GO:0015250|GO:0015670|GO:0016324|GO:0030157|GO:0042476|GO:0046541|GO:0048593|GO:0055085	chr12	50355279	50359465	+	HGNC:638|MIM:600442|HPRD:02706
363	1	1	down	1	-1	0	0	0	0.324324	0	0	0	0	0	0	0	0	0	AQP6	AQP2L|KID	aquaporin 6, kidney specific	protein-coding	363		GO:0005253|GO:0005887|GO:0006810|GO:0006833|GO:0007588|GO:0015112|GO:0015250|GO:0030658|GO:0042476|GO:0055085	chr12	50366620	50370922	+	HGNC:639|MIM:601383|HPRD:03226
364	1	1	down	1	-1	0	0	0	0	0.631579	0	0	0	0	0	0	0	0	AQP7	AQP7L|AQP9|AQPap|GLYCQTL	aquaporin 7	protein-coding	364	ENSG00000165269	GO:0005737|GO:0005886|GO:0005887|GO:0005911|GO:0006091|GO:0006833|GO:0007283|GO:0007588|GO:0015250|GO:0015254|GO:0015265|GO:0015793|GO:0030529|GO:0031526|GO:0042493|GO:0055085|GO:0070295	chr9	33384948	33402517	-	HGNC:640|MIM:602974|HPRD:04277|Vega:OTTHUMG00000019773
366	1	1	down	1	-1	0	0	0	0	0	0	0	0	0	0	0	0	0	AQP9	AQP-9|HsT17287|SSC1	aquaporin 9	protein-coding	366	ENSG00000103569	GO:0005275|GO:0005345|GO:0005350|GO:0005372|GO:0005886|GO:0005887|GO:0006810|GO:0006833|GO:0006863|GO:0006955|GO:0006970|GO:0007588|GO:0008152|GO:0010033|GO:0015166|GO:0015250|GO:0015254|GO:0015288|GO:0015722|GO:0015791|GO:0015793|GO:0015837|GO:0015855|GO:0016021|GO:0016323|GO:0030104|GO:0043231|GO:0046689|GO:0046942|GO:0046943|GO:0055085|GO:0071320|GO:0072531	chr15	58430408	58478110	+	HGNC:643|MIM:602914|HPRD:04223|Vega:OTTHUMG00000132631
367	0.320265	0.0493367	up	2.85048	2.85048	1.51121	133	65	38	29	27	36	7.21136	6.2658	5.35215	4.62314	4.40339	5.26915	AR	AIS|DHTR|HUMARA|HYSP1|KD|NR3C4|SBMA|SMAX1|TFM	androgen receptor	protein-coding	367	ENSG00000169083	GO:0000790|GO:0001085|GO:0001701|GO:0003073|GO:0003677|GO:0003682|GO:0003700|GO:0004879|GO:0004882|GO:0005102|GO:0005497|GO:0005515|GO:0005634|GO:0005654|GO:0005737|GO:0005886|GO:0006351|GO:0006367|GO:0006810|GO:0007165|GO:0007267|GO:0007283|GO:0007548|GO:0008013|GO:0008134|GO:0008219|GO:0008270|GO:0008283|GO:0008284|GO:0008584|GO:0010467|GO:0016049|GO:0019102|GO:0019899|GO:0030424|GO:0030425|GO:…	chrX	66763874	66950461	+	HGNC:644|MIM:313700|HPRD:02437|Vega:OTTHUMG00000021740
368	1	0.335191	up	2.17785	2.17785	1.1229	5.66667	0	7.66667	0.719298	4.5	1.33333	2.65857	0	3.04282	0	1.81842	0.514267	ABCC6	ABC34|ARA|EST349056|GACI2|MLP1|MOAT-E|MOATE|MRP6|PXE|PXE1|URG7	ATP-binding cassette, sub-family C (CFTR/MRP), member 6	protein-coding	368	ENSG00000091262	GO:0005215|GO:0005524|GO:0005886|GO:0006810|GO:0007601|GO:0016021|GO:0016324|GO:0016328|GO:0042493|GO:0042626|GO:0055085	chr16	16243422	16317328	-	HGNC:57|MIM:603234|HPRD:04453|Vega:OTTHUMG00000129967
369	1	0.602072	up	1.03727	1.03727	0.0527868	664.738	641.482	653.399	731.516	950.98	713.21	9.53272	9.56869	9.45604	9.27991	9.54177	9.57741	ARAF	A-RAF|ARAF1|PKS2|RAFA1	v-raf murine sarcoma 3611 viral oncogene homolog	protein-coding	369	ENSG00000078061	GO:0004672|GO:0004674|GO:0004709|GO:0005515|GO:0005524|GO:0005575|GO:0005739|GO:0005829|GO:0006464|GO:0006468|GO:0033138|GO:0043066|GO:0046872	chrX	47420499	47431320	+	HGNC:646|MIM:311010|HPRD:02405|Vega:OTTHUMG00000021446
372	0.632255	0.135367	down	1.07959	-1.07959	-0.110488	5324.18	5580.57	5409.23	7613.3	8237.25	6408.61	12.5344	12.6896	12.5054	12.6595	12.6564	12.745	ARCN1	COPD	archain 1	protein-coding	372	ENSG00000095139	GO:0005783|GO:0005829|GO:0006886|GO:0006890|GO:0008344|GO:0016044|GO:0021691|GO:0030126|GO:0030131|GO:0043473|GO:0048205	chr11	118443102	118473747	+	HGNC:649|MIM:600820|HPRD:02893|Vega:OTTHUMG00000166340
373	1	0.450186	up	1.06435	1.06435	0.0899659	320.851	249.224	346.044	386.313	424.701	277.987	8.48183	8.20472	8.53904	8.35879	8.3788	8.2181	TRIM23	ARD1|ARFD1|RNF46	tripartite motif containing 23	protein-coding	373	ENSG00000113595	GO:0000139|GO:0003924|GO:0004842|GO:0005515|GO:0005525|GO:0005634|GO:0005765|GO:0006184|GO:0007264|GO:0008047|GO:0008270|GO:0016567|GO:0019003|GO:0019048|GO:0042802|GO:0043085	chr5	64885507	64920187	-	HGNC:660|MIM:601747|HPRD:03449|Vega:OTTHUMG00000097802
374	0.578878	0.118701	down	1.81471	-1.81471	-0.859736	1.5	0.5	0	2	2	3.5	0.741037	0	0	0.765163	0.648499	1.90658	AREG	AR|CRDGF|SDGF	amphiregulin	protein-coding	374	ENSG00000109321		chr4	75310815	75320726	+	HGNC:651|MIM:104640|HPRD:00093|Vega:OTTHUMG00000130006
375	0.0806559	0.00515266	down	1.25776	-1.25776	-0.330854	6155.28	6341.7	6390.82	10264.5	10776.1	8918.09	12.7437	12.8741	12.746	13.0905	13.0441	13.2217	ARF1		ADP-ribosylation factor 1	protein-coding	375	ENSG00000143761	GO:0000139|GO:0003924|GO:0005057|GO:0005515|GO:0005525|GO:0005829|GO:0005886|GO:0006184|GO:0006644|GO:0006661|GO:0006878|GO:0006890|GO:0006892|GO:0007264|GO:0015031|GO:0016032|GO:0016044|GO:0019886|GO:0030017|GO:0044281|GO:0048205|GO:0048471|GO:0050690	chr1	228270361	228286913	+	HGNC:652|MIM:103180|HPRD:00054|Vega:OTTHUMG00000037595
377	0.667867	0.146228	down	1.14041	-1.14041	-0.189558	2695.61	2750.2	2349.35	4083.67	4231.74	2970.69	11.5525	11.6687	11.3023	11.7608	11.6955	11.6358	ARF3		ADP-ribosylation factor 3	protein-coding	377	ENSG00000134287	GO:0000139|GO:0003924|GO:0005525|GO:0006184|GO:0006644|GO:0006661|GO:0007264|GO:0015031|GO:0016192|GO:0044281|GO:0048471	chr12	49329992	49351252	-	HGNC:654|MIM:103190|HPRD:00056|Vega:OTTHUMG00000168080
378	0.0405795	0.000920807	up	1.29538	1.29538	0.373373	8333.37	8720.92	8823.81	8826.04	9752.86	6811.18	13.1808	13.3337	13.2114	12.8727	12.9001	12.8329	ARF4	ARF2	ADP-ribosylation factor 4	protein-coding	378	ENSG00000168374	GO:0003924|GO:0005515|GO:0005525|GO:0005794|GO:0005886|GO:0006184|GO:0007173|GO:0007264|GO:0007420|GO:0015031|GO:0016192|GO:0048678	chr3	57557090	57583215	-	HGNC:655|MIM:601177|HPRD:03107|Vega:OTTHUMG00000158601
379	0.112388	0.00948049	up	2.33687	2.33687	1.22458	467.974	302	488	310	247	140.267	9.02636	8.48183	9.03496	8.04129	7.59687	7.23126	ARL4D	ARF4L|ARL6	ADP-ribosylation factor-like 4D	protein-coding	379	ENSG00000175906	GO:0003924|GO:0005515|GO:0005525|GO:0005730|GO:0005737|GO:0005886|GO:0006184|GO:0007264|GO:0009306	chr17	41476353	41478504	+	HGNC:656|MIM:600732|HPRD:02842|Vega:OTTHUMG00000180881
380	1	1	down	1	-1	0	0	0	0	0	0	0	0	0	0	0	0	0	ARF4P1	ARF4P	ADP-ribosylation factor 4 pseudogene 1	pseudo	380			chr9	136943753	136944869	+	HGNC:657
381	0.306107	0.0463156	up	1.27132	1.27132	0.346333	937.603	1133.19	1139.36	1226.24	1196.23	798.169	10.0289	10.3896	10.2582	10.0252	9.87278	9.73978	ARF5		ADP-ribosylation factor 5	protein-coding	381	ENSG00000004059	GO:0003924|GO:0005515|GO:0005525|GO:0005794|GO:0005886|GO:0006184|GO:0007264|GO:0015031|GO:0016192|GO:0048471	chr7	127228406	127231759	+	HGNC:658|MIM:103188|HPRD:00055|Vega:OTTHUMG00000023246
382	0.16094	0.0172875	down	1.34506	-1.34506	-0.427671	1765.03	1576.27	1436.88	2825.7	2840.21	2408.92	10.9415	10.8657	10.5929	11.2296	11.1203	11.3334	ARF6		ADP-ribosylation factor 6	protein-coding	382		GO:0001726|GO:0001889|GO:0003924|GO:0005515|GO:0005525|GO:0005768|GO:0005769|GO:0005794|GO:0005886|GO:0005938|GO:0006184|GO:0006915|GO:0006928|GO:0007155|GO:0007264|GO:0010008|GO:0015031|GO:0016020|GO:0016192|GO:0030139|GO:0030838|GO:0030866|GO:0031527|GO:0031529|GO:0031996|GO:0034394|GO:0035020|GO:0048261|GO:0051489|GO:0055037|GO:0060998|GO:0090004|GO:0090162	chr14	50359736	50363772	+	HGNC:659|MIM:600464|HPRD:02714
383	1	1	down	1	-1	0	0	0	0	0	0	0	0	0	0	0	0	0	ARG1		arginase 1	protein-coding	383	ENSG00000118520	GO:0000050|GO:0001889|GO:0001938|GO:0004053|GO:0005615|GO:0005737|GO:0005829|GO:0006527|GO:0009635|GO:0010042|GO:0010043|GO:0010269|GO:0010963|GO:0014075|GO:0030145|GO:0030324|GO:0032964|GO:0033189|GO:0033197|GO:0034641|GO:0042493|GO:0043005|GO:0043025|GO:0043200|GO:0044281|GO:0046686|GO:0048678|GO:0051597|GO:0060056|GO:0060135|GO:0070207|GO:0070301|GO:0071222|GO:0071377|GO:0071549|GO:0071560	chr6	131894344	131905472	+	HGNC:663|MIM:608313|HPRD:01947|Vega:OTTHUMG00000015566
384	0.0908035	0.00643025	up	2.36836	2.36836	1.24389	152.421	262.855	221.881	126.928	131.184	79.8674	7.40799	8.28155	7.89787	6.75303	6.68395	6.41876	ARG2		arginase 2	protein-coding	384	ENSG00000081181	GO:0000050|GO:0001657|GO:0004053|GO:0005739|GO:0005759|GO:0006525|GO:0006809|GO:0006941|GO:0034641|GO:0044281|GO:0046872	chr14	68086579	68118436	+	HGNC:664|MIM:107830|HPRD:00143|Vega:OTTHUMG00000171807
387	1	0.996199	down	1.00039	-1.00039	-0.0005664	12091.3	10673.1	9690.5	14643.1	14609.5	11631.1	13.7178	13.6251	13.3466	13.6031	13.4831	13.6049	RHOA	ARH12|ARHA|RHO12|RHOH12	ras homolog family member A	protein-coding	387	ENSG00000067560	GO:0001666|GO:0003924|GO:0005515|GO:0005525|GO:0005634|GO:0005739|GO:0005829|GO:0005856|GO:0005886|GO:0005938|GO:0006357|GO:0007160|GO:0007179|GO:0007264|GO:0007266|GO:0007411|GO:0007519|GO:0007596|GO:0009612|GO:0009749|GO:0017022|GO:0019048|GO:0019904|GO:0030027|GO:0030036|GO:0030054|GO:0030168|GO:0030307|GO:0030334|GO:0030335|GO:0030424|GO:0030496|GO:0030521|GO:0030838|GO:0031098|GO:0032154|GO:…	chr3	49396569	49449530	-	HGNC:667|MIM:165390|HPRD:01323|Vega:OTTHUMG00000156838
388	1	0.33846	up	1.20762	1.20762	0.272163	3996.89	3728.35	2500.93	3298.64	3733.82	3414.56	12.1207	12.1077	11.3925	11.4528	11.5149	11.8367	RHOB	ARH6|ARHB|MST081|MSTP081|RHOH6	ras homolog family member B	protein-coding	388	ENSG00000143878	GO:0000910|GO:0001525|GO:0003924|GO:0005515|GO:0005525|GO:0005634|GO:0005829|GO:0005886|GO:0006184|GO:0006915|GO:0006927|GO:0007155|GO:0007264|GO:0007266|GO:0007411|GO:0007596|GO:0008333|GO:0010008|GO:0015031|GO:0019003|GO:0030168|GO:0031902|GO:0032154|GO:0043065|GO:0045766|GO:0045786|GO:0051056|GO:0070301|GO:0071479	chr2	20646832	20649204	+	HGNC:668|MIM:165370|HPRD:01321|Vega:OTTHUMG00000090755
389	1	0.859535	up	1.02037	1.02037	0.0290919	5330.53	4118.77	3760.05	5873.18	6129.65	4289.63	12.5361	12.2514	11.9808	12.2851	12.2301	12.1659	RHOC	ARH9|ARHC|H9|RHOH9	ras homolog family member C	protein-coding	389	ENSG00000155366	GO:0000910|GO:0004871|GO:0005515|GO:0005525|GO:0005634|GO:0005829|GO:0005886|GO:0007264|GO:0007411|GO:0032154|GO:0043123|GO:0043297|GO:0051056	chr1	113243749	113250025	-	HGNC:669|MIM:165380|HPRD:01322|Vega:OTTHUMG00000011905
390	0.330641	0.0517607	down	1.36567	-1.36567	-0.449608	2040.8	2190.47	1992.55	3423.25	3554.57	3705.35	11.151	11.3405	11.0646	11.5063	11.444	11.9546	RND3	ARHE|Rho8|RhoE|memB	Rho family GTPase 3	protein-coding	390	ENSG00000115963	GO:0000139|GO:0003924|GO:0005525|GO:0006184|GO:0007155|GO:0007264|GO:0030036	chr2	151324707	151344209	-	HGNC:671|MIM:602924|HPRD:04233|Vega:OTTHUMG00000131859
391	1	0.338686	down	1.08898	-1.08898	-0.122972	393.987	455.842	494	667.399	628.325	542.973	8.77808	9.07582	9.05259	9.14757	8.94387	9.18397	RHOG	ARHG	ras homolog family member G	protein-coding	391	ENSG00000177105	GO:0003924|GO:0005515|GO:0005525|GO:0005829|GO:0005886|GO:0006184|GO:0007264|GO:0007266|GO:0007411|GO:0007596|GO:0008284|GO:0016601|GO:0030036|GO:0030168|GO:0032863|GO:0045893|GO:0051056|GO:0060326|GO:0090004	chr11	3848208	3862213	-	HGNC:672|MIM:179505|HPRD:01537|Vega:OTTHUMG00000012287
392	0.0241361	0.00010028	up	2.05515	2.05515	1.03924	3411.81	3767.32	4025.16	2375.05	2756.65	1809.19	11.8924	12.1228	12.0791	10.9789	11.0772	10.9204	ARHGAP1	CDC42GAP|RHOGAP|RHOGAP1|p50rhoGAP	Rho GTPase activating protein 1	protein-coding	392	ENSG00000175220	GO:0001726|GO:0005070|GO:0005100|GO:0005515|GO:0005829|GO:0005886|GO:0007264|GO:0007266|GO:0017124|GO:0030675|GO:0043231|GO:0051056	chr11	46698625	46722215	-	HGNC:673|MIM:602732|HPRD:04108|Vega:OTTHUMG00000166567
393	0.381484	0.0639356	up	1.82737	1.82737	0.869769	9.23684	20	18.9205	11	11	9.40789	3.36347	4.56536	4.3461	3.22459	3.10793	3.3331	ARHGAP4	C1|RGC1|RhoGAP4|SrGAP4|p115	Rho GTPase activating protein 4	protein-coding	393	ENSG00000089820	GO:0005070|GO:0005100|GO:0005515|GO:0005634|GO:0005730|GO:0005737|GO:0005829|GO:0005925|GO:0007010|GO:0007264|GO:0007266|GO:0032321|GO:0043065|GO:0048011|GO:0051056|GO:0097190	chrX	153172830	153191714	-	HGNC:674|MIM:300023|HPRD:02063|Vega:OTTHUMG00000024226
394	0.301129	0.04522	up	1.5535	1.5535	0.635524	1817.97	2631.22	3046.97	2365.6	2237.02	1459.95	10.9842	11.6049	11.6774	10.9732	10.7759	10.6109	ARHGAP5	GFI2|RhoGAP5|p190-B|p190BRhoGAP	Rho GTPase activating protein 5	protein-coding	394	ENSG00000100852	GO:0002053|GO:0003924|GO:0005100|GO:0005525|GO:0005737|GO:0005829|GO:0006184|GO:0007155|GO:0007264|GO:0007266|GO:0008361|GO:0016020|GO:0030335|GO:0032321|GO:0042169|GO:0051056	chr14	32546495	32628934	+	HGNC:675|MIM:602680|HPRD:04060
395	1	0.730468	down	1.16113	-1.16113	-0.215532	8	7	18	28	16	7	3.15607	3.05078	4.27415	4.57252	3.6485	2.90658	ARHGAP6	RHOGAP6|RHOGAPX-1	Rho GTPase activating protein 6	protein-coding	395	ENSG00000047648	GO:0005070|GO:0005100|GO:0005737|GO:0005829|GO:0005884|GO:0007202|GO:0007264|GO:0007266|GO:0010518|GO:0015629|GO:0016004|GO:0017124|GO:0030041|GO:0043087|GO:0043274|GO:0048041|GO:0051056|GO:0051497|GO:0051895	chrX	11155663	11683821	-	HGNC:676|MIM:300118|HPRD:02124|Vega:OTTHUMG00000021134
396	0.0720681	0.004041	down	1.71688	-1.71688	-0.779785	4439.62	4665.18	4290.19	9211.94	10062.4	9641.01	12.2723	12.4311	12.171	12.9345	12.9452	13.3342	ARHGDIA	GDIA1|NPHS8|RHOGDI|RHOGDI-1	Rho GDP dissociation inhibitor (GDI) alpha	protein-coding	396	ENSG00000141522	GO:0001772|GO:0005094|GO:0005096|GO:0005515|GO:0005829|GO:0005856|GO:0006928|GO:0007162|GO:0007264|GO:0007266|GO:0032880|GO:0043066|GO:0048011|GO:0050770|GO:0050771|GO:0050772|GO:0051056	chr17	79825595	79829282	-	HGNC:678|MIM:601925|HPRD:03565|Vega:OTTHUMG00000178352
397	0.788671	0.186736	down	1.78296	-1.78296	-0.834271	279.017	135.592	128	720.145	358.377	211.352	8.28028	7.32656	7.10422	9.25731	8.13383	7.82274	ARHGDIB	D4|GDIA2|GDID4|LYGDI|Ly-GDI|RAP1GN1|RhoGDI2	Rho GDP dissociation inhibitor (GDI) beta	protein-coding	397	ENSG00000111348	GO:0005094|GO:0005096|GO:0005737|GO:0005829|GO:0005856|GO:0006928|GO:0006955|GO:0007162|GO:0007264|GO:0007266|GO:0007275|GO:0016023|GO:0030036|GO:0051056	chr12	15094950	15114562	-	HGNC:679|MIM:602843|HPRD:04162|Vega:OTTHUMG00000168742
398	1	0.575072	up	1.33768	1.33768	0.419732	5	6	10	3	16.6053	5	2.478	2.82839	3.42615	1.35013	3.70207	2.42116	ARHGDIG	RHOGDI-3	Rho GDP dissociation inhibitor (GDI) gamma	protein-coding	398	ENSG00000242173	GO:0005094|GO:0005096|GO:0005829|GO:0007162|GO:0007264|GO:0007266|GO:0016020|GO:0016023|GO:0032880|GO:0051056	chr16	330606	333003	+	HGNC:680|MIM:602844|HPRD:04163|Vega:OTTHUMG00000064892
399	1	0.344803	up	1.02437	1.02437	0.0347414	0	0	1	0	0	0	0	0	0.104224	0	0	0	RHOH	ARHH|TTF	ras homolog family member H	protein-coding	399	ENSG00000168421	GO:0001772|GO:0005095|GO:0005515|GO:0005525|GO:0005737|GO:0005739|GO:0005829|GO:0005886|GO:0006355|GO:0007264|GO:0017048|GO:0019210|GO:0030217|GO:0042326|GO:0043124|GO:0045576|GO:0051056	chr4	40192631	40246384	+	HGNC:686|MIM:602037|HPRD:03616|Vega:OTTHUMG00000099373
400	0.744053	0.171591	up	1.09456	1.09456	0.130346	1449.28	1581.71	1785.84	2013.27	2089.43	1474.85	10.6572	10.8707	10.9066	10.7405	10.6774	10.6256	ARL1	ARFL1	ADP-ribosylation factor-like 1	protein-coding	400	ENSG00000120805	GO:0000139|GO:0003924|GO:0005525|GO:0005737|GO:0005794|GO:0005802|GO:0006184|GO:0007030|GO:0007264|GO:0008047|GO:0009404|GO:0019904|GO:0031584|GO:0034067|GO:0042147|GO:0046872|GO:0048193	chr12	101786898	101801598	-	HGNC:692|MIM:603425|HPRD:04574|Vega:OTTHUMG00000170271
401	1	0.83605	up	1.01464	1.01464	0.0209716	0	1	0	1	1.44595	0	0	0.243428	0	0	0.180513	0	PHOX2A	ARIX|CFEOM2|FEOM2|NCAM2|PMX2A	paired-like homeobox 2a	protein-coding	401	ENSG00000165462	GO:0000790|GO:0000977|GO:0003357|GO:0003700|GO:0006351|GO:0021523|GO:0021623|GO:0021642|GO:0021703|GO:0030901|GO:0043576|GO:0045944|GO:0048485|GO:0071542	chr11	71950121	71955220	-	HGNC:691|MIM:602753|HPRD:04129|Vega:OTTHUMG00000167899
402	1	0.626128	up	1.04489	1.04489	0.0633449	740.313	541.892	601.548	765.759	911.639	602.209	9.68806	9.32529	9.33676	9.34591	9.48082	9.33335	ARL2	ARFL2	ADP-ribosylation factor-like 2	protein-coding	402	ENSG00000213465	GO:0003924|GO:0005095|GO:0005515|GO:0005525|GO:0005634|GO:0005758|GO:0005813|GO:0006184|GO:0007021|GO:0007049|GO:0007264|GO:0010811|GO:0016328|GO:0019003|GO:0031113|GO:0031116|GO:0034260|GO:0051297|GO:0051457|GO:0070830	chr11	64781585	64789657	+	HGNC:693|MIM:601175|HPRD:11869|Vega:OTTHUMG00000165728
403	0.552624	0.110462	down	1.2201	-1.2201	-0.286996	468.958	611.371	501.175	815.262	947.351	671.544	9.02939	9.49933	9.0734	9.43628	9.53626	9.49057	ARL3	ARFL3	ADP-ribosylation factor-like 3	protein-coding	403		GO:0000139|GO:0000910|GO:0001822|GO:0003924|GO:0005515|GO:0005525|GO:0005634|GO:0005730|GO:0005737|GO:0005794|GO:0005813|GO:0005876|GO:0005881|GO:0005886|GO:0007264|GO:0008017|GO:0015031|GO:0019003|GO:0030496|GO:0032391|GO:0042073|GO:0042461|GO:0046872|GO:0060271|GO:0072372	chr10	104433484	104474190	-	HGNC:694|MIM:604695|HPRD:05260
405	0.184645	0.0215423	up	1.30765	1.30765	0.386981	865.468	831.18	1149.83	976.635	992.724	758.244	9.91341	9.94244	10.2714	9.69684	9.60375	9.66575	ARNT	HIF-1-beta|HIF-1beta|HIF1-beta|HIF1B|HIF1BETA|TANGO|bHLHe2	aryl hydrocarbon receptor nuclear translocator	protein-coding	405	ENSG00000143437	GO:0001666|GO:0001892|GO:0001938|GO:0003700|GO:0003705|GO:0003713|GO:0004874|GO:0005515|GO:0005634|GO:0005654|GO:0005667|GO:0005737|GO:0006351|GO:0008134|GO:0010575|GO:0017162|GO:0030154|GO:0030949|GO:0033235|GO:0042789|GO:0043565|GO:0043619|GO:0045648|GO:0045821|GO:0045893|GO:0045944|GO:0046886|GO:0046982|GO:0061418|GO:0071456	chr1	150782181	150849244	-	HGNC:700|MIM:126110|HPRD:00524|Vega:OTTHUMG00000035011
406	0.653495	0.141967	up	1.34941	1.34941	0.432325	205.492	237.228	276.172	257.478	312.44	135.355	7.83901	8.13355	8.21365	7.77347	7.93593	7.17984	ARNTL	BMAL1|BMAL1c|JAP3|MOP3|PASD3|TIC|bHLHe5	aryl hydrocarbon receptor nuclear translocator-like	protein-coding	406	ENSG00000133794	GO:0000060|GO:0000982|GO:0001190|GO:0003677|GO:0004871|GO:0005667|GO:0005737|GO:0006355|GO:0007623|GO:0016604|GO:0017162|GO:0032922|GO:0042176|GO:0043425|GO:0045944|GO:0046982|GO:0051879	chr11	13299274	13408812	+	HGNC:701|MIM:602550|HPRD:03973|Vega:OTTHUMG00000150623
407	1	1	down	1	-1	0	0	0	0	0	0	0	0	0	0	0	0	0	ARR3	ARRX	arrestin 3, retinal (X-arrestin)	protein-coding	407	ENSG00000120500	GO:0001750|GO:0001932|GO:0002046|GO:0005515|GO:0005737|GO:0006897|GO:0007165|GO:0007601|GO:0045202|GO:0051219	chrX	69488185	69501690	+	HGNC:710|MIM:301770|HPRD:02358|Vega:OTTHUMG00000021768
408	1	0.566264	up	1.25876	1.25876	0.332008	236	85.9474	127.466	195	200.211	65.9869	8.03872	6.66881	7.0982	7.37249	7.29387	6.14334	ARRB1	ARB1|ARR1	arrestin, beta 1	protein-coding	408		GO:0000139|GO:0000785|GO:0002031|GO:0004402|GO:0004857|GO:0005096|GO:0005159|GO:0005515|GO:0005634|GO:0005737|GO:0005765|GO:0005829|GO:0005834|GO:0005886|GO:0005905|GO:0006366|GO:0006892|GO:0007219|GO:0007596|GO:0007602|GO:0008134|GO:0015031|GO:0016044|GO:0016567|GO:0030168|GO:0030659|GO:0031143|GO:0031397|GO:0031410|GO:0031434|GO:0031625|GO:0031701|GO:0032088|GO:0032092|GO:0032715|GO:0032717|GO:…	chr11	74971166	75062875	-	HGNC:711|MIM:107940|HPRD:00146
409	0.594308	0.123496	down	1.42022	-1.42022	-0.506111	102.513	85.867	60.94	127.947	194.629	122.631	6.83573	6.66746	6.03354	6.76457	7.25308	7.03741	ARRB2	ARB2|ARR2|BARR2	arrestin, beta 2	protein-coding	409	ENSG00000141480	GO:0001664|GO:0002031|GO:0002032|GO:0002092|GO:0005102|GO:0005515|GO:0005634|GO:0005737|GO:0005829|GO:0005886|GO:0005905|GO:0006366|GO:0007179|GO:0007219|GO:0007420|GO:0007596|GO:0007628|GO:0014069|GO:0015031|GO:0016023|GO:0016323|GO:0016567|GO:0019904|GO:0030168|GO:0031397|GO:0031398|GO:0031410|GO:0031623|GO:0031625|GO:0031691|GO:0031692|GO:0031701|GO:0031702|GO:0031748|GO:0031762|GO:0031826|GO:…	chr17	4613789	4624795	+	HGNC:712|MIM:107941|HPRD:00147|Vega:OTTHUMG00000090759
410	0.0748374	0.0043665	up	2.36068	2.36068	1.2392	635.987	769.586	1090.15	527.828	420.214	363.406	9.46893	9.83137	10.1945	8.80909	8.36348	8.60467	ARSA	MLD	arylsulfatase A	protein-coding	410		GO:0004065|GO:0004098|GO:0005509|GO:0005764|GO:0005788|GO:0005886|GO:0006665|GO:0006687|GO:0007339|GO:0008484|GO:0016021|GO:0043202|GO:0043687|GO:0044267|GO:0044281	chr22	51061182	51066601	-	HGNC:713|MIM:607574|HPRD:09617
411	1	0.692317	down	1.03864	-1.03864	-0.0546894	1028.24	889.697	997.546	1215.55	1318.1	1268.26	10.162	10.0406	10.0665	10.0126	10.0127	10.4079	ARSB	ASB|G4S|MPS6	arylsulfatase B	protein-coding	411	ENSG00000113273	GO:0003943|GO:0004065|GO:0005739|GO:0005764|GO:0005788|GO:0005791|GO:0005794|GO:0005975|GO:0006665|GO:0006687|GO:0006914|GO:0007040|GO:0007041|GO:0007417|GO:0007584|GO:0009268|GO:0030203|GO:0030204|GO:0030207|GO:0043202|GO:0043627|GO:0043687|GO:0044267|GO:0044281|GO:0046872|GO:0051597	chr5	78073037	78282357	-	HGNC:714|MIM:611542|HPRD:08358|Vega:OTTHUMG00000108129
412	0.892863	0.223326	up	1.3211	1.3211	0.401742	273.801	420.606	482.59	344.171	362.027	384.447	8.25306	8.95975	9.01888	8.19214	8.14845	8.68587	STS	ARSC|ARSC1|ASC|ES|SSDD|XLI	steroid sulfatase (microsomal), isozyme S	protein-coding	412	ENSG00000101846	GO:0004773|GO:0005764|GO:0005768|GO:0005783|GO:0005788|GO:0005789|GO:0005794|GO:0005886|GO:0006665|GO:0006687|GO:0006706|GO:0007565|GO:0008484|GO:0008544|GO:0016020|GO:0016021|GO:0043231|GO:0043687|GO:0044267|GO:0044281|GO:0046872	chrX	7137472	7272682	+	HGNC:11425|MIM:300747|HPRD:02389|Vega:OTTHUMG00000021102
414	0.0220312	2.54548e-05	up	2.39298	2.39298	1.25881	443.559	422.914	479.334	237.403	253.139	216.993	8.94906	8.96765	9.00911	7.65636	7.63228	7.86074	ARSD	ASD	arylsulfatase D	protein-coding	414	ENSG00000006756	GO:0004065|GO:0005764|GO:0005788|GO:0006665|GO:0006687|GO:0043687|GO:0044267|GO:0044281|GO:0046872	chrX	2822011	2847416	-	HGNC:717|MIM:300002|HPRD:02048|Vega:OTTHUMG00000021077
415	1	0.341813	up	1.24245	1.24245	0.313184	38.6733	51.5	57.75	36.3184	63.2165	51.91	5.42934	5.92993	5.95597	4.94779	5.63073	5.79717	ARSE	ASE|CDPX|CDPX1|CDPXR	arylsulfatase E (chondrodysplasia punctata 1)	protein-coding	415	ENSG00000157399	GO:0001501|GO:0004065|GO:0005788|GO:0005795|GO:0006665|GO:0006687|GO:0043687|GO:0044267|GO:0044281|GO:0046872	chrX	2852673	2886351	-	HGNC:719|MIM:300180|HPRD:02171|Vega:OTTHUMG00000137358
416	1	1	down	1	-1	0	0	0	0	0	0	0	0	0	0	0	0	0	ARSF	ASF	arylsulfatase F	protein-coding	416	ENSG00000062096	GO:0004065|GO:0005576|GO:0005788|GO:0006665|GO:0006687|GO:0043687|GO:0044267|GO:0044281|GO:0046872	chrX	2958275	3030770	+	HGNC:721|MIM:300003|HPRD:02049|Vega:OTTHUMG00000021081
417	1	1	down	1	-1	0	0	0	0	0	0	0	0	0	0	0	0	0	ART1	ART2|ARTC1|CD296|RT6	ADP-ribosyltransferase 1	protein-coding	417	ENSG00000129744	GO:0003950|GO:0003956|GO:0005886|GO:0005887|GO:0006471|GO:0009986|GO:0031225|GO:0033017|GO:0045087	chr11	3666361	3685646	+	HGNC:723|MIM:601625|HPRD:03377|Vega:OTTHUMG00000011845
418	1	1	down	1	-1	0	0	0	0	0	0	0	0	0	0	0	0	0	ART2P	ART1P|RT6	ADP-ribosyltransferase 2 (RT6 antigen homolog, rat), pseudogene	pseudo	418			chr11	72231995	72232684	+	HGNC:724
419	1	0.321462	up	1.30258	1.30258	0.381373	0	0.868421	2	0	0	0	0	0.0398945	1.10422	0	0	0	ART3	ARTC3	ADP-ribosyltransferase 3	protein-coding	419	ENSG00000156219	GO:0003950|GO:0003956|GO:0005887|GO:0006471|GO:0031225	chr4	76932333	77033955	+	HGNC:725|MIM:603086|HPRD:04363|Vega:OTTHUMG00000130110
420	0.112161	0.00942411	up	10.4764	10.4764	3.38907	68.0263	12.9605	21	4	2	4	6.2441	3.93948	4.49654	1.76516	0.648499	2.09923	ART4	ARTC4|CD297|DO|DOK1	ADP-ribosyltransferase 4 (Dombrock blood group)	protein-coding	420		GO:0003956|GO:0005886|GO:0006471|GO:0006525|GO:0016020|GO:0031225	chr12	14982245	14996413	-	HGNC:726|MIM:110600|HPRD:04364
421	0.935933	0.238565	up	1.55004	1.55004	0.632301	204.867	85.8251	69.9445	97.8241	108.09	62.0658	7.83462	6.66675	6.23236	6.37728	6.40459	6.05496	ARVCF		armadillo repeat gene deleted in velocardiofacial syndrome	protein-coding	421	ENSG00000099889	GO:0005515|GO:0005622|GO:0005634|GO:0005737|GO:0005886|GO:0007155|GO:0007275	chr22	19957402	20004309	-	HGNC:728|MIM:602269|HPRD:03778|Vega:OTTHUMG00000030426
427	0.0313861	0.000346819	up	1.58586	1.58586	0.665268	1612.3	1327.05	1613.62	1241.88	1309.95	1057.49	10.811	10.6174	10.7603	10.0435	10.0038	10.1457	ASAH1	AC|ACDase|ASAH|PHP|PHP32|SMAPME	N-acylsphingosine amidohydrolase (acid ceramidase) 1	protein-coding	427	ENSG00000104763	GO:0003824|GO:0006665|GO:0006672|GO:0006687|GO:0008219|GO:0010033|GO:0017040|GO:0030324|GO:0043202|GO:0044281	chr8	17913925	17942507	-	HGNC:735|MIM:613468|HPRD:01969|Vega:OTTHUMG00000096997
429	1	1	down	1	-1	0	0	0	0	0	0	0	0	0	0	0	0	0	ASCL1	ASH1|HASH1|MASH1|bHLHa46	achaete-scute complex homolog 1 (Drosophila)	protein-coding	429	ENSG00000139352	GO:0000989|GO:0001764|GO:0003359|GO:0003677|GO:0003690|GO:0003700|GO:0005515|GO:0005634|GO:0006351|GO:0007219|GO:0007389|GO:0007400|GO:0007405|GO:0010226|GO:0014003|GO:0021527|GO:0021530|GO:0021750|GO:0021879|GO:0021892|GO:0021954|GO:0021987|GO:0022008|GO:0032526|GO:0042803|GO:0043025|GO:0043066|GO:0043425|GO:0043525|GO:0043565|GO:0045665|GO:0045666|GO:0045747|GO:0045787|GO:0045892|GO:0045944|GO:…	chr12	103351452	103354294	+	HGNC:738|MIM:100790|HPRD:00011|Vega:OTTHUMG00000169967
430	1	1	down	1	-1	0	0	0	0	0	0	0	0	0	0	0	0	0	ASCL2	ASH2|HASH2|MASH2|bHLHa45	achaete-scute complex homolog 2 (Drosophila)	protein-coding	430	ENSG00000183734	GO:0000122|GO:0001666|GO:0001890|GO:0003700|GO:0005634|GO:0005737|GO:0006351|GO:0006355|GO:0007417|GO:0007422|GO:0010626|GO:0035019|GO:0043565|GO:0046983|GO:0060708|GO:0060712|GO:0070888	chr11	2289728	2292182	-	HGNC:739|MIM:601886|HPRD:03533|Vega:OTTHUMG00000009648
432	0.981804	0.255452	down	1.62113	-1.62113	-0.697	4	4.84211	10	18.1795	7.59211	11.8816	2.15607	2.51906	3.42615	3.9494	2.573	3.66988	ASGR1	ASGPR|ASGPR1|CLEC4H1|HL-1	asialoglycoprotein receptor 1	protein-coding	432	ENSG00000141505	GO:0004873|GO:0005515|GO:0005576|GO:0005887|GO:0006898|GO:0030246|GO:0031668|GO:0042803|GO:0046872	chr17	7076751	7082883	-	HGNC:742|MIM:108360|HPRD:00151|Vega:OTTHUMG00000102159
433	1	1	down	1	-1	0	0	0	0	0	0	0	0	0	0	0	0	0	ASGR2	ASGP-R2|ASGPR2|CLEC4H2|HBXBP|HL-2	asialoglycoprotein receptor 2	protein-coding	433	ENSG00000161944	GO:0004873|GO:0005515|GO:0007166|GO:0009100|GO:0016021|GO:0030246|GO:0030282|GO:0031647|GO:0055088	chr17	7004641	7018130	-	HGNC:743|MIM:108361|HPRD:00152|Vega:OTTHUMG00000102158
434	1	0.344511	up	1.05786	1.05786	0.0811425	0	1	0.386667	0	0	0	0	0.243428	0	0	0	0	ASIP	AGSW|AGTI|AGTIL|ASP|SHEP9	agouti signaling protein	protein-coding	434	ENSG00000101440	GO:0005102|GO:0005615|GO:0006091|GO:0007165|GO:0007267|GO:0008343|GO:0009755|GO:0031781|GO:0031782|GO:0032402|GO:0032438|GO:0040030|GO:0042438|GO:0071514	chr20	32848171	32857148	+	HGNC:745|MIM:600201|HPRD:02562|Vega:OTTHUMG00000032289
435	0.79808	0.18991	down	1.14353	-1.14353	-0.193498	369.947	393.355	373.932	557.074	721.559	402.298	8.68725	8.86312	8.65085	8.88689	9.14347	8.75135	ASL	ASAL	argininosuccinate lyase	protein-coding	435	ENSG00000126522	GO:0000050|GO:0004056|GO:0005737|GO:0005829|GO:0006475|GO:0006527|GO:0034641|GO:0042450|GO:0044281	chr7	65540776	65558329	+	HGNC:746|MIM:608310|HPRD:01948|Vega:OTTHUMG00000022876
436	1	1	down	1	-1	0	0	0	0	0	0	0	0	0	0	0	0	0	ASLP1	ASLL	argininosuccinate lyase pseudogene 1	pseudo	436			chr22	23991155	23995546	-	HGNC:747
439	0.0971395	0.0073945	down	1.26601	-1.26601	-0.340292	645.041	598.152	606.817	1047.84	1029.01	875.648	9.48932	9.4678	9.34934	9.79836	9.65554	9.87344	ASNA1	ARSA-I|ARSA1|ASNA-I|GET3|TRC40|hASNA-I	arsA arsenite transporter, ATP-binding, homolog 1 (bacterial)	protein-coding	439	ENSG00000198356	GO:0005215|GO:0005524|GO:0005730|GO:0005737|GO:0005783|GO:0006810|GO:0015105|GO:0016887|GO:0045048|GO:0046872	chr19	12848306	12859137	+	HGNC:752|MIM:601913|HPRD:03555|Vega:OTTHUMG00000180355
440	0.182643	0.0211218	up	3.6082	3.6082	1.85128	3142.84	4932.49	5428.7	3131.68	1492.91	761.507	11.7739	12.5115	12.5106	11.3779	10.1924	9.67194	ASNS	TS11	asparagine synthetase (glutamine-hydrolyzing)	protein-coding	440	ENSG00000070669	GO:0001889|GO:0004066|GO:0005524|GO:0005829|GO:0006529|GO:0006541|GO:0006987|GO:0008652|GO:0009416|GO:0009612|GO:0009636|GO:0030968|GO:0031427|GO:0032354|GO:0032870|GO:0034641|GO:0042149|GO:0042803|GO:0043066|GO:0043200|GO:0044267|GO:0044281|GO:0045931|GO:0048037|GO:0070981	chr7	97481429	97501854	-	HGNC:753|MIM:108370|HPRD:00153|Vega:OTTHUMG00000022892
442	1	1	down	1	-1	0	0	0	0	0	0	0	0	0	0	0	0	0	ASNSP2	ASNSL2	asparagine synthetase pseudogene 2	pseudo	442			chr21	9742188	9742343	+	HGNC:755
443	0.889767	0.222288	up	1.3653	1.3653	0.449217	0	1	2	0.394737	1	0	0	0.243428	1.10422	0	0	0	ASPA	ACY2|ASP	aspartoacylase	protein-coding	443		GO:0004046|GO:0005634|GO:0005737|GO:0006533|GO:0016788|GO:0019807|GO:0022010|GO:0046872|GO:0048714	chr17	3377404	3402700	+	HGNC:756|MIM:608034|HPRD:02033
444	0.0950193	0.0070992	down	1.38385	-1.38385	-0.46869	6595.66	7860.12	8268.47	13999.1	14643.6	11013	12.8434	13.1838	13.1176	13.5382	13.4865	13.5261	ASPH	AAH|BAH|CASQ2BP1|HAAH|JCTN|junctin	aspartate beta-hydroxylase	protein-coding	444	ENSG00000198363	GO:0004597|GO:0005198|GO:0005509|GO:0005513|GO:0005515|GO:0005783|GO:0005789|GO:0005886|GO:0006936|GO:0007389|GO:0008150|GO:0008285|GO:0008307|GO:0009055|GO:0010524|GO:0010649|GO:0010880|GO:0010881|GO:0014701|GO:0016021|GO:0016702|GO:0030176|GO:0031585|GO:0031647|GO:0032237|GO:0032541|GO:0033017|GO:0033018|GO:0033198|GO:0034704|GO:0035108|GO:0042264|GO:0044325|GO:0045862|GO:0045893|GO:0060021|GO:…	chr8	62413115	62627199	-	HGNC:757|MIM:600582|HPRD:08996|Vega:OTTHUMG00000164375
445	0.229079	0.0301074	up	6.31341	6.31341	2.65842	854.085	1806.86	2744.12	916.799	293.09	124.461	9.89431	11.0627	11.5264	9.60562	7.8437	7.05877	ASS1	ASS|CTLN1	argininosuccinate synthase 1	protein-coding	445	ENSG00000130707	GO:0000050|GO:0004055|GO:0005515|GO:0005524|GO:0005737|GO:0005829|GO:0006526|GO:0034641|GO:0044281	chr9	133320094	133376661	+	HGNC:758|MIM:603470|HPRD:04590|Vega:OTTHUMG00000020806
447	1	1	down	1	-1	0	0	0	0	0	0	0	0	0	0	0	0	0	ASS1P2	ASSP2	argininosuccinate synthetase 1 pseudogene 2	pseudo	447			chr2	39037357	39038898	-	HGNC:765
449	1	1	down	1	-1	0	0	0	0	0	0	0	0	0	0	0	0	0	ASS1P4	ASSP4	argininosuccinate synthetase 1 pseudogene 4	pseudo	449			chrX	3285086	3286650	+	HGNC:767
450	1	1	down	1	-1	0	0	0	0	0	0	0	0	0	0	0	0	0	ASS1P5	ASSP5	argininosuccinate synthetase 1 pseudogene 5	pseudo	450			chrX	114899109	114900659	+	HGNC:768
451	1	1	down	1	-1	0	0	0	0	0	0	0	0	0	0	0	0	0	ASS1P6	ASSP6	argininosuccinate synthetase 1 pseudogene 6	pseudo	451			chrY	14042991	14044579	-	HGNC:769
453	1	1	down	1	-1	0	0	0	0	0	0	0	0	0	0	0	0	0	ASS1P8	ASSP8	argininosuccinate synthetase 1 pseudogene 8	pseudo	453			chr4	149447412	149448306	-	HGNC:771
454	1	1	down	1	-1	0	0	0	0	0	0	0	0	0	0	0	0	0	ASS1P9	ASSP9	argininosuccinate synthetase 1 pseudogene 9	pseudo	454			chr5	53154894	53156462	+	HGNC:772
455	1	1	down	1	-1	0	0	0	0	0	0	0	0	0	0	0	0	0	ASS1P10	ASSP10	argininosuccinate synthetase 1 pseudogene 10	pseudo	455			chr5	144608274	144609848	+	HGNC:760
459	1	1	down	1	-1	0	0	0	0	0	0	0	0	0	0	0	0	0	ASS1P14	ASSP14	argininosuccinate synthetase 1 pseudogene 14	pseudo	459			chr12	33138672	33140235	+	HGNC:764
460	1	0.95222	down	1.04481	-1.04481	-0.0632458	2	15	10	17	5	8	1.15607	4.15032	3.42615	3.85263	1.97043	3.09923	ASTN1	ASTN	astrotactin 1	protein-coding	460	ENSG00000152092	GO:0001764|GO:0005575|GO:0005768|GO:0007158|GO:0007626|GO:0009897|GO:0016021|GO:0016477	chr1	176826441	177134040	-	HGNC:773|MIM:600904|HPRD:09019|Vega:OTTHUMG00000035041
462	1	0.344803	up	1.02437	1.02437	0.0347414	0	0	1	0	1	0	0	0	0.104224	0	0	0	SERPINC1	AT3|AT3D|ATIII|THPH7	serpin peptidase inhibitor, clade C (antithrombin), member 1	protein-coding	462	ENSG00000117601	GO:0002020|GO:0004867|GO:0005515|GO:0005576|GO:0005615|GO:0005886|GO:0007584|GO:0007596|GO:0008201|GO:0010951|GO:0030162|GO:0050728	chr1	173872942	173886516	-	HGNC:775|MIM:107300|HPRD:00122|Vega:OTTHUMG00000037276
463	0.486253	0.0905714	up	1.35553	1.35553	0.438854	1523.35	1350.82	1139.43	1598.66	1342.79	871.5	10.7291	10.643	10.2583	10.4078	10.0395	9.86659	ZFHX3	ATBF1|ATBT|ZNF927	zinc finger homeobox 3	protein-coding	463	ENSG00000140836	GO:0000122|GO:0003700|GO:0003705|GO:0005634|GO:0005667|GO:0005739|GO:0006355|GO:0006366|GO:0007517|GO:0008270|GO:0019899|GO:0043565|GO:0044212|GO:0045662|GO:0045663|GO:0045892	chr16	72816786	73092534	-	HGNC:777|MIM:104155|HPRD:00075|Vega:OTTHUMG00000137599
466	0.503673	0.0955736	down	1.35945	-1.35945	-0.443026	216.776	272.855	376.078	536.859	510.078	405.591	7.91613	8.33542	8.65911	8.83356	8.64307	8.76311	ATF1	EWS-ATF1|FUS/ATF-1|TREB36	activating transcription factor 1	protein-coding	466	ENSG00000123268	GO:0002224|GO:0002755|GO:0002756|GO:0003700|GO:0005634|GO:0005654|GO:0005667|GO:0006351|GO:0034134|GO:0034138|GO:0034142|GO:0034146|GO:0034162|GO:0034166|GO:0035666|GO:0038123|GO:0038124|GO:0043565|GO:0045087|GO:0048011|GO:0051403	chr12	51157789	51214943	+	HGNC:783|MIM:123803|HPRD:00440|Vega:OTTHUMG00000169482
467	0.0384523	0.00080578	up	1.76124	1.76124	0.816588	173.187	152.72	209	138	133.566	109.094	7.59226	7.49817	7.81158	6.87369	6.70991	6.86866	ATF3		activating transcription factor 3	protein-coding	467	ENSG00000162772	GO:0003700|GO:0003714|GO:0005515|GO:0005634|GO:0005654|GO:0005730|GO:0006094|GO:0006351|GO:0006987|GO:0008284|GO:0030968|GO:0035914|GO:0042802|GO:0043565|GO:0044267|GO:0045892	chr1	212738676	212794119	+	HGNC:785|MIM:603148|HPRD:04395|Vega:OTTHUMG00000036747
468	0.0776277	0.00479415	up	1.6658	1.6658	0.736219	6944.77	7750.75	9636	7159.12	6705.18	4645.46	12.9178	13.1635	13.3384	12.5707	12.3596	12.2808	ATF4	CREB-2|CREB2|TAXREB67|TXREB	activating transcription factor 4	protein-coding	468	ENSG00000128272	GO:0003677|GO:0003700|GO:0005515|GO:0005634|GO:0005654|GO:0005667|GO:0005737|GO:0005815|GO:0006094|GO:0006355|GO:0006366|GO:0006520|GO:0006987|GO:0007214|GO:0008022|GO:0030968|GO:0032590|GO:0034976|GO:0043267|GO:0043525|GO:0043565|GO:0044267|GO:0045893|GO:0045944|GO:0070059	chr22	39916564	39918691	+	HGNC:786|MIM:604064|HPRD:06817|Vega:OTTHUMG00000151099
469	1	1	down	1	-1	0	0	0	0	0	0	0	0	0	0	0	0	0	ATF4P1	ATF4P|TAXREB67P|TXREBP	activating transcription factor 4 pseudogene 1	pseudo	469			chrX	153850591	153852031	-	HGNC:789
471	0.0962818	0.0072651	down	1.57055	-1.57055	-0.651266	1015.1	1092.58	854.43	1999.49	2156.32	1692.12	10.1435	10.337	9.84304	10.7306	10.7229	10.8238	ATIC	AICAR|AICARFT|IMPCHASE|PURH	5-aminoimidazole-4-carboxamide ribonucleotide formyltransferase/IMP cyclohydrolase	protein-coding	471	ENSG00000138363	GO:0003360|GO:0003937|GO:0004643|GO:0005739|GO:0005829|GO:0006139|GO:0006144|GO:0006189|GO:0009116|GO:0009168|GO:0010035|GO:0021549|GO:0021987|GO:0031100|GO:0042803|GO:0044281|GO:0046452|GO:0046654|GO:0055086	chr2	216176679	216214496	+	HGNC:794|MIM:601731|HPRD:03434|Vega:OTTHUMG00000133023
472	0.18021	0.0205615	up	1.24438	1.24438	0.315428	1346.75	1388.68	1455.76	1427.93	1810.04	1086.42	10.5513	10.6829	10.6118	10.2449	10.4703	10.1846	ATM	AT1|ATA|ATC|ATD|ATDC|ATE|TEL1|TELO1	ataxia telangiectasia mutated	protein-coding	472	ENSG00000149311	GO:0000723|GO:0000724|GO:0000781|GO:0001666|GO:0001756|GO:0002331|GO:0003677|GO:0004674|GO:0004677|GO:0005515|GO:0005524|GO:0005654|GO:0005819|GO:0006281|GO:0006302|GO:0006468|GO:0006974|GO:0006975|GO:0006977|GO:0007050|GO:0007094|GO:0007131|GO:0007165|GO:0007292|GO:0007420|GO:0007507|GO:0008630|GO:0010212|GO:0016023|GO:0016303|GO:0018105|GO:0030889|GO:0031572|GO:0032403|GO:0035174|GO:0036092|GO:…	chr11	108093559	108239826	+	HGNC:795|MIM:607585|HPRD:06347|Vega:OTTHUMG00000166480
473	0.187225	0.0220218	up	1.19731	1.19731	0.259801	1865.21	1471.21	1872.75	1943.41	2046.33	1496.2	11.0212	10.7662	10.9752	10.6895	10.6473	10.6463	RERE	ARG|ARP|ATN1L|DNB1	arginine-glutamic acid dipeptide (RE) repeats	protein-coding	473	ENSG00000142599	GO:0000118|GO:0003682|GO:0003700|GO:0005515|GO:0005634|GO:0005730|GO:0005739|GO:0006338|GO:0006351|GO:0006607|GO:0007275|GO:0008267|GO:0008270|GO:0043565	chr1	8412464	8877699	-	HGNC:9965|MIM:605226|HPRD:05566|Vega:OTTHUMG00000001765
474	1	1	down	1	-1	0	0	0	0	0	0	0	0	0	0	0	0	0	ATOH1	ATH1|HATH1|MATH-1|bHLHa14	atonal homolog 1 (Drosophila)	protein-coding	474	ENSG00000172238	GO:0001764|GO:0003700|GO:0005634|GO:0006366|GO:0006915|GO:0007411|GO:0007417|GO:0021987|GO:0031490|GO:0042472|GO:0042667|GO:0042668|GO:0043565|GO:0045609|GO:0045666|GO:0045944|GO:0046983	chr4	94750078	94751142	+	HGNC:797|MIM:601461|HPRD:03270|Vega:OTTHUMG00000130972
475	0.37339	0.0617052	up	1.1152	1.1152	0.157298	447.784	440.111	445.442	504.175	618.114	403.635	8.96273	9.02515	8.90332	8.74294	8.92023	8.75614	ATOX1	ATX1|HAH1	antioxidant 1 copper chaperone	protein-coding	475	ENSG00000177556	GO:0005507|GO:0005829|GO:0006825|GO:0006878|GO:0006979|GO:0016530|GO:0016531|GO:0032767	chr5	151122383	151138210	-	HGNC:798|MIM:602270|HPRD:03779
476	0.996261	0.261085	down	1.17832	-1.17832	-0.236731	5906.27	4608.46	4022.73	7413.07	7321.64	6559.09	12.6841	12.4135	12.0782	12.621	12.4864	12.7785	ATP1A1		ATPase, Na+/K+ transporting, alpha 1 polypeptide	protein-coding	476	ENSG00000163399	GO:0002028|GO:0005391|GO:0005515|GO:0005524|GO:0005783|GO:0005794|GO:0005886|GO:0005890|GO:0006754|GO:0016020|GO:0016021|GO:0034220|GO:0042470|GO:0046872|GO:0051087|GO:0055085	chr1	116915795	116947396	+	HGNC:799|MIM:182310|HPRD:01662|Vega:OTTHUMG00000012109
477	1	0.299	up	1.33197	1.33197	0.413556	2	0	0.986487	0	0	0	1.15607	0	0.0845951	0	0	0	ATP1A2	FHM2|MHP2	ATPase, Na+/K+ transporting, alpha 2 polypeptide	protein-coding	477	ENSG00000018625	GO:0001504|GO:0002026|GO:0002087|GO:0005391|GO:0005524|GO:0005737|GO:0005768|GO:0005886|GO:0005890|GO:0005901|GO:0006754|GO:0006813|GO:0006814|GO:0006940|GO:0006942|GO:0008217|GO:0008344|GO:0008542|GO:0015991|GO:0019229|GO:0030315|GO:0034220|GO:0035094|GO:0040011|GO:0043197|GO:0045202|GO:0045822|GO:0045988|GO:0046872|GO:0051481|GO:0055085|GO:0071260|GO:0086004	chr1	160085520	160113374	+	HGNC:800|MIM:182340|HPRD:01665|Vega:OTTHUMG00000024080
478	0.889767	0.222169	down	1.47674	-1.47674	-0.562412	5	2	4	8	8	4	2.478	1.24343	2.10422	2.76516	2.6485	2.09923	ATP1A3	AHC2|DYT12|RDP	ATPase, Na+/K+ transporting, alpha 3 polypeptide	protein-coding	478	ENSG00000105409	GO:0005391|GO:0005524|GO:0005783|GO:0005794|GO:0005886|GO:0005890|GO:0006754|GO:0016021|GO:0034220|GO:0045202|GO:0046872|GO:0055085	chr19	42470734	42498428	-	HGNC:801|MIM:182350|HPRD:01666|Vega:OTTHUMG00000137384
479	1	1	down	1	-1	0	0	0	0	0	0	0	0	0	0	0	0	0	ATP12A	ATP1AL1	ATPase, H+/K+ transporting, nongastric, alpha polypeptide	protein-coding	479	ENSG00000075673	GO:0005524|GO:0005886|GO:0005889|GO:0006754|GO:0006885|GO:0008900|GO:0016323|GO:0034220|GO:0046872|GO:0055075|GO:0055085	chr13	25254549	25285923	+	HGNC:13816|MIM:182360|HPRD:01667|Vega:OTTHUMG00000016588
480	0.547741	0.109161	up	1.06199	1.06199	0.086766	1	0	1	0	0	0	0.156074	0	0.104224	0	0	0	ATP1A4	ATP1A1|ATP1AL2	ATPase, Na+/K+ transporting, alpha 4 polypeptide	protein-coding	480	ENSG00000132681	GO:0005391|GO:0005524|GO:0005886|GO:0005887|GO:0005890|GO:0006754|GO:0006813|GO:0006814|GO:0007283|GO:0009566|GO:0015991|GO:0030317|GO:0030641|GO:0034220|GO:0042391|GO:0046872|GO:0055085	chr1	160121352	160156767	+	HGNC:14073|MIM:607321|HPRD:09541|Vega:OTTHUMG00000031609
481	0.30134	0.0452591	down	1.29993	-1.29993	-0.378431	447.329	462.632	604.46	823.663	857.407	773.253	8.96127	9.09715	9.34373	9.45107	9.39234	9.69403	ATP1B1	ATP1B	ATPase, Na+/K+ transporting, beta 1 polypeptide	protein-coding	481	ENSG00000143153	GO:0001666|GO:0005391|GO:0005515|GO:0005886|GO:0005890|GO:0005901|GO:0006810|GO:0007155|GO:0007596|GO:0016323|GO:0016324|GO:0034220|GO:0050900|GO:0055085	chr1	169075947	169101960	+	HGNC:804|MIM:182330|HPRD:01663|Vega:OTTHUMG00000034590
482	1	0.361915	down	1.17781	-1.17781	-0.236106	1	0	0	2	0	1	0.156074	0	0	0.765163	0	0.0992292	ATP1B2	AMOG	ATPase, Na+/K+ transporting, beta 2 polypeptide	protein-coding	482	ENSG00000129244	GO:0005391|GO:0005515|GO:0005737|GO:0005886|GO:0005890|GO:0006810|GO:0007155|GO:0007596|GO:0034220|GO:0050900|GO:0055085	chr17	7554208	7561089	+	HGNC:805|MIM:182331|HPRD:01664|Vega:OTTHUMG00000178018
483	0.532464	0.103753	down	1.25286	-1.25286	-0.32523	1766.55	1274.12	1551.57	2263.26	2543.55	2370.94	10.9428	10.5587	10.7037	10.9093	10.9611	11.3105	ATP1B3	ATPB-3|CD298	ATPase, Na+/K+ transporting, beta 3 polypeptide	protein-coding	483	ENSG00000069849	GO:0005391|GO:0005886|GO:0005890|GO:0005901|GO:0006810|GO:0007596|GO:0034220|GO:0042470|GO:0050900|GO:0055085	chr3	141595470	141645382	+	HGNC:806|MIM:601867|HPRD:03521|Vega:OTTHUMG00000159081
484	1	1	down	1	-1	0	0	0	0	0	0	0	0	0	0	0	0	0	ATP1B3P1		ATPase, Na+/K+ transporting, beta 3 pseudogene	pseudo	484			chr2	60961525	60963062	-	HGNC:807
485	1	1	down	1	-1	0	0	0	0	0	0	0	0	0	0	0	0	0	ATP1B1P1	ATP1BL1	ATPase, Na+/K+ transporting, beta 1 polypeptide pseudogene 1	pseudo	485			chr4	42031102	42033282	+	HGNC:809
486	1	1	down	1	-1	0	0	0	0	0	0	0.5	0	0	0	0	0	0	FXYD2	ATP1G1|HOMG2	FXYD domain containing ion transport regulator 2	protein-coding	486	ENSG00000137731	GO:0001558|GO:0005215|GO:0005216|GO:0005391|GO:0005886|GO:0005890|GO:0006810|GO:0006811|GO:0016323|GO:0034220|GO:0042127|GO:0043231|GO:0055085	chr11	117690790	117698807	-	HGNC:4026|MIM:601814|HPRD:03487|Vega:OTTHUMG00000166990
487	1	0.882882	up	1.0488	1.0488	0.0687366	11.12	5	13.3421	16	10	7.98684	3.63116	2.56536	3.84214	3.76516	2.97043	3.09685	ATP2A1	ATP2A|SERCA1	ATPase, Ca++ transporting, cardiac muscle, fast twitch 1	protein-coding	487	ENSG00000196296	GO:0005388|GO:0005509|GO:0005515|GO:0005524|GO:0005789|GO:0005793|GO:0006200|GO:0006816|GO:0006942|GO:0007596|GO:0008637|GO:0016020|GO:0016021|GO:0016529|GO:0031095|GO:0031448|GO:0031673|GO:0031674|GO:0032470|GO:0032471|GO:0033017|GO:0034220|GO:0034704|GO:0034976|GO:0042803|GO:0045988|GO:0048471|GO:0051561|GO:0051659|GO:0055085|GO:0070059|GO:0070509|GO:0090076	chr16	28889809	28915830	+	HGNC:811|MIM:108730|HPRD:00157|Vega:OTTHUMG00000131760
488	0.0865714	0.00592011	down	1.34201	-1.34201	-0.424395	7710.66	7239.43	6826.76	12193.9	13754.5	10913.4	13.0687	13.0651	12.8412	13.339	13.3961	13.513	ATP2A2	ATP2B|DAR|DD|SERCA2	ATPase, Ca++ transporting, cardiac muscle, slow twitch 2	protein-coding	488	ENSG00000174437	GO:0002026|GO:0005388|GO:0005515|GO:0005524|GO:0005789|GO:0005887|GO:0006810|GO:0006874|GO:0006984|GO:0007155|GO:0007596|GO:0008022|GO:0008544|GO:0010460|GO:0016020|GO:0016529|GO:0019899|GO:0031095|GO:0033017|GO:0034220|GO:0043231|GO:0044548|GO:0045822|GO:0046872|GO:0055085|GO:0055119|GO:0070296|GO:0086036|GO:0086039	chr12	110719032	110788897	+	HGNC:812|MIM:108740|HPRD:00161|Vega:OTTHUMG00000169327
489	0.362641	0.0592985	up	2.31399	2.31399	1.21038	122.946	182	156.013	148.947	98.5523	38.1447	7.09796	7.75122	7.38975	6.98382	6.27132	5.35264	ATP2A3	SERCA3	ATPase, Ca++ transporting, ubiquitous	protein-coding	489	ENSG00000074370	GO:0005388|GO:0005524|GO:0005783|GO:0005789|GO:0006810|GO:0006816|GO:0007596|GO:0016021|GO:0016529|GO:0031095|GO:0031965|GO:0033017|GO:0034220|GO:0046872|GO:0055085	chr17	3827163	3867758	-	HGNC:813|MIM:601929|HPRD:03568|Vega:OTTHUMG00000177674
490	0.912402	0.230243	down	1.31918	-1.31918	-0.399645	1855.35	2576.28	2748.32	5647.97	4239.63	2502.95	11.0136	11.5745	11.5286	12.2287	11.6982	11.3886	ATP2B1	PMCA1|PMCA1kb	ATPase, Ca++ transporting, plasma membrane 1	protein-coding	490	ENSG00000070961	GO:0005388|GO:0005515|GO:0005516|GO:0005524|GO:0005886|GO:0005887|GO:0006810|GO:0007596|GO:0034220|GO:0046872|GO:0055085	chr12	89981826	90049844	-	HGNC:814|MIM:108731|HPRD:00158|Vega:OTTHUMG00000169946
491	1	1	down	1	-1	0	0	0	0	0	0	0	0	0	0	0	0	0	ATP2B2	PMCA2|PMCA2a|PMCA2i	ATPase, Ca++ transporting, plasma membrane 2	protein-coding	491	ENSG00000157087	GO:0005388|GO:0005509|GO:0005515|GO:0005516|GO:0005524|GO:0005737|GO:0005783|GO:0005886|GO:0005929|GO:0006810|GO:0006816|GO:0006996|GO:0007595|GO:0007596|GO:0007605|GO:0007626|GO:0008022|GO:0008361|GO:0016021|GO:0016324|GO:0021702|GO:0021707|GO:0030165|GO:0030182|GO:0030899|GO:0034220|GO:0040011|GO:0042428|GO:0043025|GO:0045299|GO:0046068|GO:0046872|GO:0048167|GO:0050808|GO:0050885|GO:0050910|GO:…	chr3	10365707	10547268	-	HGNC:815|MIM:108733|HPRD:00160|Vega:OTTHUMG00000128679
492	0.716664	0.162741	up	1.80111	1.80111	0.848884	2	1.03289	3.61398	0	2.15789	1	1.15607	0.290121	1.95781	0	0.758123	0.0992292	ATP2B3	PMCA3|PMCA3a|SCAX1	ATPase, Ca++ transporting, plasma membrane 3	protein-coding	492	ENSG00000067842	GO:0005388|GO:0005516|GO:0005524|GO:0005886|GO:0006810|GO:0007596|GO:0008219|GO:0016021|GO:0034220|GO:0046872|GO:0055085	chrX	152801580	152848387	+	HGNC:816|MIM:300014|HPRD:02057|Vega:OTTHUMG00000024202
493	0.0912321	0.00654107	down	1.43192	-1.43192	-0.517946	8212.69	8426.7	8452.9	17014.3	18486.8	10851.6	13.1597	13.2842	13.1495	13.8196	13.8227	13.5049	ATP2B4	ATP2B2|MXRA1|PMCA4|PMCA4b|PMCA4x	ATPase, Ca++ transporting, plasma membrane 4	protein-coding	493	ENSG00000058668	GO:0005388|GO:0005515|GO:0005516|GO:0005524|GO:0005886|GO:0005887|GO:0006810|GO:0007596|GO:0017080|GO:0034220|GO:0043234|GO:0046872|GO:0055085|GO:0097110|GO:1902083|GO:1902305	chr1	203595915	203713209	+	HGNC:817|MIM:108732|HPRD:00159|Vega:OTTHUMG00000035906
495	1	1	down	1	-1	0	0	0	0	0	0	0	0	0	0	0	0	0	ATP4A	ATP6A	ATPase, H+/K+ exchanging, alpha polypeptide	protein-coding	495	ENSG00000105675	GO:0000287|GO:0005524|GO:0005886|GO:0005887|GO:0006754|GO:0006810|GO:0008900|GO:0010155|GO:0015991|GO:0034220|GO:0042493|GO:0045851|GO:0046982|GO:0055085	chr19	36041095	36054560	-	HGNC:819|MIM:137216|HPRD:00668|Vega:OTTHUMG00000048106
496	1	1	down	1	-1	0	0	0	0	0	0	0	0	0	0	0	0	0	ATP4B	ATP6B	ATPase, H+/K+ exchanging, beta polypeptide	protein-coding	496	ENSG00000186009	GO:0005886|GO:0005890|GO:0006814|GO:0007155|GO:0008900|GO:0010243|GO:0032496|GO:0034220|GO:0055085	chr13	114303122	114312513	-	HGNC:820|MIM:137217|HPRD:00669|Vega:OTTHUMG00000140234
498	0.402716	0.0688286	down	1.11218	-1.11218	-0.153394	5602.67	6072.16	6472.18	8934.02	9930.96	6785.02	12.608	12.8114	12.7643	12.8903	12.9262	12.8274	ATP5A1	ATP5A|ATP5AL2|ATPM|MC5DN4|MOM2|OMR|ORM|hATP1	ATP synthase, H+ transporting, mitochondrial F1 complex, alpha subunit 1, cardiac muscle	protein-coding	498	ENSG00000152234	GO:0001937|GO:0005515|GO:0005524|GO:0005739|GO:0005743|GO:0005753|GO:0005759|GO:0005886|GO:0006200|GO:0006629|GO:0006754|GO:0008180|GO:0009790|GO:0015991|GO:0016887|GO:0022857|GO:0022904|GO:0042288|GO:0042776|GO:0044237|GO:0044281|GO:0045261|GO:0046933|GO:0046961	chr18	43664110	43684199	-	HGNC:823|MIM:164360|HPRD:01258|Vega:OTTHUMG00000132637
501	0.696279	0.156038	down	1.12899	-1.12899	-0.175034	711.814	847.221	771.223	1205.08	1213.5	909.557	9.63143	9.97002	9.69523	10.0001	9.89345	9.92825	ALDH7A1	ATQ1|EPD|PDE	aldehyde dehydrogenase 7 family, member A1	protein-coding	501	ENSG00000164904	GO:0004029|GO:0004043|GO:0005515|GO:0005634|GO:0005737|GO:0005739|GO:0005759|GO:0005829|GO:0006081|GO:0006554|GO:0007605|GO:0008802|GO:0019285|GO:0034641|GO:0044281	chr5	125877533	125931082	-	HGNC:877|MIM:107323|HPRD:00124|Vega:OTTHUMG00000128942
504	1	1	down	1	-1	0	0	0	0	0	0	0	0	0	0	0	0	0	ATP5A1P2	ATP5AP2	ATP synthase, H+ transporting, mitochondrial F1 complex, alpha subunit 1 pseudogene 2	pseudo	504			chr2	156126143	156126549	+	HGNC:828
506	0.0598525	0.00276711	down	1.38604	-1.38604	-0.470971	6909.98	6631.32	6125.83	11821.3	12797.3	9818.79	12.9105	12.9385	12.6849	13.2943	13.2921	13.3606	ATP5B	ATPMB|ATPSB	ATP synthase, H+ transporting, mitochondrial F1 complex, beta polypeptide	protein-coding	506	ENSG00000110955	GO:0001525|GO:0005215|GO:0005515|GO:0005524|GO:0005739|GO:0005753|GO:0005754|GO:0005759|GO:0005886|GO:0006091|GO:0006200|GO:0006629|GO:0006754|GO:0006933|GO:0009986|GO:0015991|GO:0015992|GO:0016887|GO:0022857|GO:0022904|GO:0031966|GO:0042288|GO:0042645|GO:0042776|GO:0044237|GO:0044281|GO:0046933|GO:0046961|GO:0051453	chr12	57031959	57039852	-	HGNC:830|MIM:102910|HPRD:00044|Vega:OTTHUMG00000170291
507	1	1	down	1	-1	0	0	0	0	0	0	0	0	0	0	0	0	0	ATP5BP1	ATP5BL1|ATPMBL1|ATPSBL1	ATP synthase, H+ transporting, mitochondrial F1 complex, beta polypeptide pseudogene 1	pseudo	507			chr2	98822584	98824367	+	HGNC:831
509	0.0507981	0.00181727	down	1.24992	-1.24992	-0.321836	1586.26	1488.3	1539.35	2419.64	2752	2117.99	10.7875	10.7829	10.6923	11.0057	11.0748	11.1477	ATP5C1	ATP5C|ATP5CL1	ATP synthase, H+ transporting, mitochondrial F1 complex, gamma polypeptide 1	protein-coding	509	ENSG00000165629	GO:0000275|GO:0005739|GO:0005743|GO:0005753|GO:0005759|GO:0006119|GO:0006200|GO:0006754|GO:0016887|GO:0022857|GO:0022904|GO:0042776|GO:0044237|GO:0044281|GO:0046933|GO:0046961	chr10	7830093	7849762	+	HGNC:833|MIM:108729|HPRD:00156|Vega:OTTHUMG00000017639
513	1	0.321621	up	1.05812	1.05812	0.0815096	544.736	535.658	650.517	683.047	767.971	607.011	9.24549	9.3086	9.44967	9.18101	9.23341	9.34481	ATP5D		ATP synthase, H+ transporting, mitochondrial F1 complex, delta subunit	protein-coding	513	ENSG00000099624	GO:0000275|GO:0005215|GO:0005524|GO:0005739|GO:0005743|GO:0005753|GO:0005759|GO:0006119|GO:0006200|GO:0006754|GO:0016887|GO:0022857|GO:0022904|GO:0042776|GO:0043531|GO:0044237|GO:0044281|GO:0046688|GO:0046933|GO:0046961	chr19	1241749	1244824	+	HGNC:837|MIM:603150|HPRD:04397|Vega:OTTHUMG00000180143
514	0.137567	0.013353	up	1.23744	1.23744	0.307358	1749.54	1900.03	1981	2153.07	2141.38	1498.01	10.9288	11.1352	11.0562	10.8373	10.7128	10.6481	ATP5E	ATPE|MC5DN3	ATP synthase, H+ transporting, mitochondrial F1 complex, epsilon subunit	protein-coding	514		GO:0000275|GO:0005753|GO:0005759|GO:0006200|GO:0016887|GO:0022857|GO:0022904|GO:0042776|GO:0044237|GO:0044281|GO:0046933|GO:0046961	chr20	57603733	57607422	-	HGNC:838|MIM:606153|HPRD:05856
515	0.0582804	0.00259069	down	1.37705	-1.37705	-0.461582	1554.03	1664.23	1667.3	2819.16	3118.54	2545.28	10.7579	10.9441	10.8075	11.2262	11.2552	11.4128	ATP5F1	PIG47	ATP synthase, H+ transporting, mitochondrial Fo complex, subunit B1	protein-coding	515		GO:0000276|GO:0005515|GO:0005743|GO:0005753|GO:0005759|GO:0006200|GO:0015986|GO:0016887|GO:0022857|GO:0022904|GO:0042776|GO:0044237|GO:0044281|GO:0046933	chr1	111991743	112004525	+	HGNC:840|MIM:603270|HPRD:04467
516	0.294401	0.0436201	down	1.51946	-1.51946	-0.603556	499.29	392.912	313.959	727.04	967.741	610.295	9.11981	8.86149	8.39866	9.27105	9.56698	9.35259	ATP5G1	ATP5A|ATP5G	ATP synthase, H+ transporting, mitochondrial Fo complex, subunit C1 (subunit 9)	protein-coding	516	ENSG00000159199	GO:0005215|GO:0005739|GO:0005743|GO:0005753|GO:0008289|GO:0015078|GO:0015991|GO:0016021|GO:0022904|GO:0042776|GO:0044237|GO:0044281|GO:0045263	chr17	46970148	46973232	+	HGNC:841|MIM:603192|HPRD:04428|Vega:OTTHUMG00000160520
517	0.927787	0.2354	down	1.05868	-1.05868	-0.0822639	1351.39	1255.91	1535.99	1850.96	2209.71	1503	10.5563	10.5379	10.6892	10.6192	10.7581	10.6529	ATP5G2	ATP5A	ATP synthase, H+ transporting, mitochondrial Fo complex, subunit C2 (subunit 9)	protein-coding	517	ENSG00000135390	GO:0005215|GO:0005753|GO:0008289|GO:0015078|GO:0015986|GO:0015991|GO:0016021|GO:0045263|GO:0045471	chr12	54058944	54070512	-	HGNC:842|MIM:603193|HPRD:04429|Vega:OTTHUMG00000133442
518	0.0416392	0.00106651	down	1.493	-1.493	-0.578218	1639.62	1470.67	1495.58	2868.36	3186.79	2609.35	10.8352	10.7657	10.6507	11.2512	11.2864	11.4487	ATP5G3	P3	ATP synthase, H+ transporting, mitochondrial Fo complex, subunit C3 (subunit 9)	protein-coding	518		GO:0005215|GO:0005753|GO:0008289|GO:0015078|GO:0015986|GO:0015991|GO:0016021|GO:0045263	chr2	176040986	176046490	-	HGNC:843|MIM:602736|HPRD:04112
520	1	1	down	1	-1	0	0	0	0	0	0	0	0	0	0	0	0	0	ATP5G2P1	ATP5GP1	ATP synthase, H+ transporting, mitochondrial Fo complex, subunit C2 (subunit 9) pseudogene 1	pseudo	520			chr1	209440995	209441628	-	HGNC:844
521	1	0.851886	down	1.00764	-1.00764	-0.0109767	608.437	624.907	647.584	856.52	939.257	622.286	9.40504	9.53093	9.44315	9.50751	9.52387	9.38066	ATP5I	ATP5K	ATP synthase, H+ transporting, mitochondrial Fo complex, subunit E	protein-coding	521	ENSG00000169020	GO:0000276|GO:0005739|GO:0005743|GO:0005753|GO:0006200|GO:0015078|GO:0016887|GO:0022857|GO:0022904|GO:0042776|GO:0044237|GO:0044281	chr4	666225	668127	-	HGNC:846|MIM:601519|HPRD:03308|Vega:OTTHUMG00000086929
522	1	0.281062	down	1.02912	-1.02912	-0.0414067	779.852	780.117	867.452	1089.3	1176.77	891.75	9.76313	9.85097	9.86486	9.85435	9.84911	9.89973	ATP5J	ATP5|ATP5A|ATPM|CF6|F6	ATP synthase, H+ transporting, mitochondrial Fo complex, subunit F6	protein-coding	522	ENSG00000154723	GO:0000276|GO:0005215|GO:0005739|GO:0005743|GO:0005753|GO:0006200|GO:0015078|GO:0016887|GO:0022857|GO:0022904|GO:0042776|GO:0044237|GO:0044281	chr21	27096791	27107965	-	HGNC:847|MIM:603152|HPRD:04399|Vega:OTTHUMG00000078442
523	1	0.705149	up	1.01162	1.01162	0.0166703	1049.39	992.365	1137.57	1380.4	1571.51	1048.3	10.1914	10.1982	10.256	10.196	10.2664	10.1331	ATP6V1A	ATP6A1|ATP6V1A1|HO68|VA68|VPP2|Vma1	ATPase, H+ transporting, lysosomal 70kDa, V1 subunit A	protein-coding	523	ENSG00000114573	GO:0005524|GO:0005739|GO:0005829|GO:0005886|GO:0005887|GO:0005902|GO:0006810|GO:0006879|GO:0008286|GO:0015991|GO:0016324|GO:0016469|GO:0033180|GO:0033572|GO:0046961|GO:0051701|GO:0055085|GO:0090382	chr3	113465866	113530905	+	HGNC:851|MIM:607027|HPRD:06120|Vega:OTTHUMG00000159295
525	0.112161	0.00943088	up	6.81975	6.81975	2.76972	13.4342	9.86842	17	0	6	2	3.90391	3.54625	4.19169	0	2.23346	1.09923	ATP6V1B1	ATP6B1|RTA1B|VATB|VMA2|VPP3	ATPase, H+ transporting, lysosomal 56/58kDa, V1 subunit B1	protein-coding	525	ENSG00000116039	GO:0001503|GO:0005524|GO:0005737|GO:0005829|GO:0005902|GO:0006879|GO:0006885|GO:0007588|GO:0007605|GO:0008286|GO:0012505|GO:0015078|GO:0015991|GO:0015992|GO:0016323|GO:0016324|GO:0016328|GO:0016471|GO:0016820|GO:0032403|GO:0033180|GO:0033572|GO:0042472|GO:0045851|GO:0046034|GO:0051701|GO:0055074|GO:0055085|GO:0090382	chr2	71162998	71192561	+	HGNC:853|MIM:192132|HPRD:01887|Vega:OTTHUMG00000129711
526	1	0.838819	down	1.02238	-1.02238	-0.0319329	1281.86	904.921	934.375	1378.48	1527.61	1093.12	10.4801	10.0651	9.97208	10.194	10.2256	10.1935	ATP6V1B2	ATP6B1B2|ATP6B2|HO57|VATB|VPP3|Vma2	ATPase, H+ transporting, lysosomal 56/58kDa, V1 subunit B2	protein-coding	526	ENSG00000147416	GO:0005524|GO:0005794|GO:0005829|GO:0005886|GO:0005902|GO:0006879|GO:0008286|GO:0012505|GO:0015078|GO:0015991|GO:0015992|GO:0016021|GO:0033180|GO:0033572|GO:0042470|GO:0043231|GO:0046961|GO:0051701|GO:0055085|GO:0090382	chr8	20054704	20079207	+	HGNC:854|MIM:606939|HPRD:06088|Vega:OTTHUMG00000131073
527	0.162392	0.0175007	down	1.19044	-1.19044	-0.2515	1499.56	1296.76	1434.5	2116.63	2312.67	1910.59	10.7064	10.5841	10.5906	10.8127	10.8238	10.999	ATP6V0C	ATP6C|ATP6L|ATPL|VATL|VPPC|Vma3	ATPase, H+ transporting, lysosomal 16kDa, V0 subunit c	protein-coding	527	ENSG00000185883	GO:0005515|GO:0005774|GO:0006879|GO:0008286|GO:0010008|GO:0015991|GO:0015992|GO:0016021|GO:0019048|GO:0030670|GO:0031625|GO:0033179|GO:0033572|GO:0046933|GO:0046961|GO:0051701|GO:0055085|GO:0090382	chr16	2563727	2570224	+	HGNC:855|MIM:108745|HPRD:00162|Vega:OTTHUMG00000128865
528	0.0381018	0.000783273	down	1.33186	-1.33186	-0.413447	613.527	519.855	636.724	1013.65	1120.26	839.671	9.41706	9.26539	9.41875	9.75051	9.77812	9.81291	ATP6V1C1	ATP6C|ATP6D|VATC|Vma5	ATPase, H+ transporting, lysosomal 42kDa, V1 subunit C1	protein-coding	528	ENSG00000155097	GO:0005215|GO:0005515|GO:0005829|GO:0005886|GO:0006879|GO:0008286|GO:0008553|GO:0015991|GO:0015992|GO:0016469|GO:0031410|GO:0033180|GO:0033572|GO:0045177|GO:0046961|GO:0051701|GO:0055085|GO:0090382	chr8	104033248	104085285	+	HGNC:856|MIM:603097|HPRD:04371|Vega:OTTHUMG00000164761
529	0.127732	0.011697	down	1.05926	-1.05926	-0.0830517	1599.82	1510.07	1628.33	2156.38	2445.5	1761.94	10.7998	10.8038	10.7734	10.8396	10.9044	10.8822	ATP6V1E1	ATP6E|ATP6E2|ATP6V1E|P31|Vma4	ATPase, H+ transporting, lysosomal 31kDa, V1 subunit E1	protein-coding	529	ENSG00000131100	GO:0005515|GO:0005739|GO:0005768|GO:0005829|GO:0005902|GO:0006879|GO:0008286|GO:0008553|GO:0015991|GO:0015992|GO:0016324|GO:0016469|GO:0033178|GO:0033572|GO:0046961|GO:0051701|GO:0055085|GO:0090382	chr22	18074903	18111588	-	HGNC:857|MIM:108746|HPRD:00163|Vega:OTTHUMG00000059320
533	0.365557	0.0600646	down	1.23336	-1.23336	-0.302596	733.993	673.207	708.549	1031.44	1171.26	1080.58	9.6757	9.63833	9.57295	9.77561	9.84234	10.1768	ATP6V0B	ATP6F|HATPL|VMA16	ATPase, H+ transporting, lysosomal 21kDa, V0 subunit b	protein-coding	533	ENSG00000117410	GO:0005215|GO:0005774|GO:0006879|GO:0008286|GO:0010008|GO:0015078|GO:0015991|GO:0015992|GO:0016021|GO:0030670|GO:0033179|GO:0033572|GO:0051701|GO:0055085|GO:0090382	chr1	44440320	44443972	+	HGNC:861|MIM:603717|HPRD:04759|Vega:OTTHUMG00000008298
534	1	0.489232	up	1.59568	1.59568	0.674168	7	35.5855	43.6746	30.6775	20.4079	8.5	2.96343	5.39665	5.55295	4.70427	3.99955	3.18669	ATP6V1G2	ATP6G|ATP6G2|NG38|VMA10	ATPase, H+ transporting, lysosomal 13kDa, V1 subunit G2	protein-coding	534	ENSG00000213760	GO:0005829|GO:0006879|GO:0008286|GO:0008553|GO:0016471|GO:0030285|GO:0033572|GO:0042470|GO:0051701|GO:0055085|GO:0090382	chr6	31512228	31514625	-	HGNC:862|MIM:606853|HPRD:06030|Vega:OTTHUMG00000166618
535	0.0874738	0.00601642	up	1.43569	1.43569	0.52174	570.736	432.288	562.321	493.754	542.471	347.855	9.31276	8.99928	9.23947	8.71281	8.7319	8.54157	ATP6V0A1	ATP6N1|ATP6N1A|Stv1|VPP1|Vph1|a1	ATPase, H+ transporting, lysosomal V0 subunit a1	protein-coding	535	ENSG00000033627	GO:0000220|GO:0005515|GO:0005634|GO:0005730|GO:0005737|GO:0005794|GO:0005886|GO:0006879|GO:0008286|GO:0010008|GO:0015078|GO:0015991|GO:0016021|GO:0030670|GO:0033572|GO:0042470|GO:0043231|GO:0051117|GO:0051701|GO:0055085|GO:0090382	chr17	40610862	40674597	+	HGNC:865|MIM:192130|HPRD:01886|Vega:OTTHUMG00000180238
537	0.0541685	0.00210256	up	1.31561	1.31561	0.395729	2202.25	1948.72	2310.63	2334.91	2251.25	1646.43	11.2608	11.1717	11.2783	10.9543	10.785	10.7844	ATP6AP1	16A|ATP6IP1|ATP6S1|Ac45|CF2|VATPS1|XAP-3|XAP3	ATPase, H+ transporting, lysosomal accessory protein 1	protein-coding	537	ENSG00000071553	GO:0005215|GO:0005524|GO:0005774|GO:0015991|GO:0015992|GO:0016021|GO:0016469|GO:0033180|GO:0046933|GO:0046961	chrX	153656978	153664863	+	HGNC:868|MIM:300197|HPRD:02184|Vega:OTTHUMG00000033291
538	0.827696	0.200069	up	1.12821	1.12821	0.174032	318.602	399.6	399.467	442.223	465.803	341.678	8.47169	8.88584	8.74616	8.55379	8.51207	8.51572	ATP7A	DSMAX|MK|MNK|SMAX3	ATPase, Cu++ transporting, alpha polypeptide	protein-coding	538	ENSG00000165240	GO:0001568|GO:0001701|GO:0001836|GO:0001974|GO:0002082|GO:0004008|GO:0005375|GO:0005507|GO:0005515|GO:0005524|GO:0005770|GO:0005783|GO:0005794|GO:0005802|GO:0005829|GO:0005886|GO:0006568|GO:0006570|GO:0006584|GO:0006825|GO:0006878|GO:0007005|GO:0007626|GO:0010041|GO:0010043|GO:0010273|GO:0010468|GO:0015677|GO:0016021|GO:0016323|GO:0016532|GO:0018205|GO:0019430|GO:0021702|GO:0021860|GO:0021954|GO:…	chrX	77166153	77305892	+	HGNC:869|MIM:300011|HPRD:02054|Vega:OTTHUMG00000021885
539	1	0.312241	down	1.06056	-1.06056	-0.0848266	1418.21	1310.42	1239.47	1878.01	1986.83	1463.54	10.6259	10.5992	10.3797	10.6402	10.6048	10.6145	ATP5O	ATPO|OSCP	ATP synthase, H+ transporting, mitochondrial F1 complex, O subunit	protein-coding	539	ENSG00000241837	GO:0000276|GO:0005215|GO:0005496|GO:0005739|GO:0005743|GO:0005753|GO:0005886|GO:0006200|GO:0006754|GO:0008144|GO:0015992|GO:0016887|GO:0022857|GO:0022904|GO:0032403|GO:0042776|GO:0044237|GO:0044281|GO:0046933	chr21	35275757	35288158	-	HGNC:850|MIM:600828|HPRD:02899|Vega:OTTHUMG00000065186
540	0.956347	0.245967	up	1.32531	1.32531	0.406332	497.747	579.895	371.379	498.13	656.162	279.986	9.11534	9.42308	8.64097	8.72554	9.00641	8.22844	ATP7B	PWD|WC1|WD|WND	ATPase, Cu++ transporting, beta polypeptide	protein-coding	540	ENSG00000123191	GO:0000139|GO:0004008|GO:0005507|GO:0005515|GO:0005524|GO:0005739|GO:0005770|GO:0005802|GO:0005887|GO:0006825|GO:0006878|GO:0006882|GO:0007595|GO:0015677|GO:0015680|GO:0016023|GO:0016323|GO:0034220|GO:0046688|GO:0048471|GO:0051208|GO:0055085	chr13	52506806	52585630	-	HGNC:870|MIM:606882|HPRD:06050|Vega:OTTHUMG00000017406
541	1	1	down	1	-1	0	0	0	0	0	0	0	0	0	0	0	0	0	ALDH7A1P1	ATQL1	aldehyde dehydrogenase 7 family, member A1 pseudogene 1	pseudo	541			chr5	76586009	76587819	+	HGNC:878
542	1	1	down	1	-1	0	0	0	0	0	0	0	0	0	0	0	0	0	ALDH7A1P2	ATQL2	aldehyde dehydrogenase 7 family, member A1 pseudogene 2	pseudo	542			chr2	173758491	173759111	-	HGNC:879
543	1	1	down	1	-1	0	0	0	0	0	0	0	0	0	0	0	0	0	ALDH7A1P3	ATQL3	aldehyde dehydrogenase 7 family, member A1 pseudogene 3	pseudo	543			chr7	150238720	150239243	-	HGNC:880
544	1	1	down	1	-1	0	0	0	0	0	0	0	0	0	0	0	0	0	ALDH7A1P4	ATQL4	aldehyde dehydrogenase 7 family, member A1 pseudogene 4	pseudo	544			chr10	64500750	64501154	-	HGNC:881
545	0.0221113	5.35731e-05	down	1.39666	-1.39666	-0.481979	554.499	538.085	549.302	994.51	1104.98	807.497	9.27112	9.31512	9.20568	9.723	9.75831	9.75654	ATR	FCTCS|FRP1|MEC1|SCKL|SCKL1	ataxia telangiectasia and Rad3 related	protein-coding	545	ENSG00000175054	GO:0000077|GO:0001741|GO:0003677|GO:0004672|GO:0004674|GO:0005515|GO:0005524|GO:0005654|GO:0005694|GO:0006260|GO:0006281|GO:0006974|GO:0007049|GO:0007275|GO:0008156|GO:0016605|GO:0018105|GO:0032405|GO:0032407|GO:0034644|GO:0043393|GO:0043517|GO:0046777|GO:0071480|GO:0090399	chr3	142168077	142297668	-	HGNC:882|MIM:601215|HPRD:08369|Vega:OTTHUMG00000159234
546	0.0318698	0.000418799	up	1.26913	1.26913	0.343835	2299.95	2078.56	2246.17	2264.04	2429.76	1897.72	11.3235	11.2648	11.2375	10.9098	10.8951	10.9893	ATRX	ATR2|JMS|MRXHF1|RAD54|RAD54L|SFM1|SHS|XH2|XNP|ZNF-HX	alpha thalassemia/mental retardation syndrome X-linked	protein-coding	546	ENSG00000085224	GO:0003677|GO:0003678|GO:0003682|GO:0004386|GO:0005515|GO:0005524|GO:0005634|GO:0005720|GO:0006281|GO:0006306|GO:0006310|GO:0006355|GO:0008270|GO:0030900|GO:0032508|GO:0070087	chrX	76760356	77041755	-	HGNC:886|MIM:300032|HPRD:02069|Vega:OTTHUMG00000022686
547	0.548235	0.109286	up	3.40664	3.40664	1.76835	10	1	2.98684	0	0	1	3.478	0.243428	1.68284	0	0	0.0992292	KIF1A	ATSV|C2orf20|HSN2C|MRD9|SPG30|UNC104	kinesin family member 1A	protein-coding	547	ENSG00000130294	GO:0003774|GO:0003777|GO:0005524|GO:0005543|GO:0005634|GO:0005737|GO:0005871|GO:0005874|GO:0008017|GO:0008089|GO:0008219|GO:0043005|GO:0043025	chr2	241653181	241759725	-	HGNC:888|MIM:601255|HPRD:03156|Vega:OTTHUMG00000151940
549	0.871818	0.215368	up	1.2121	1.2121	0.277506	72.3151	90.1158	118.96	104.59	99.8021	82.8816	6.3323	6.73714	6.99856	6.47377	6.2895	6.47221	AUH		AU RNA binding protein/enoyl-CoA hydratase	protein-coding	549	ENSG00000148090	GO:0003730|GO:0004300|GO:0004490|GO:0005739|GO:0005759|GO:0006402|GO:0006552|GO:0009083|GO:0034641|GO:0044281	chr9	93976097	94124251	-	HGNC:890|MIM:600529|HPRD:08987|Vega:OTTHUMG00000020207
550	0.238757	0.0321821	down	1.17431	-1.17431	-0.231818	762.009	624.813	681.968	1057.19	1107.67	892.348	9.72974	9.53071	9.51778	9.81118	9.76181	9.90069	AUP1		ancient ubiquitous protein 1	protein-coding	550	ENSG00000115307	GO:0005634|GO:0005730|GO:0005783|GO:0005789|GO:0016021|GO:0043231	chr2	74753775	74757024	-	HGNC:891|MIM:602434|HPRD:03892|Vega:OTTHUMG00000129964
551	1	1	down	1	-1	0	0	0	0	0	0.5	0	0	0	0	0	0	0	AVP	ADH|ARVP|AVP-NPII|AVRP|VP	arginine vasopressin	protein-coding	551	ENSG00000101200	GO:0002125|GO:0003084|GO:0004672|GO:0004871|GO:0005102|GO:0005184|GO:0005185|GO:0005576|GO:0005615|GO:0005829|GO:0006091|GO:0006468|GO:0006833|GO:0007165|GO:0007204|GO:0007267|GO:0007621|GO:0007625|GO:0007626|GO:0008284|GO:0010628|GO:0014049|GO:0030141|GO:0030307|GO:0030425|GO:0030819|GO:0031394|GO:0031894|GO:0031895|GO:0032849|GO:0033138|GO:0035094|GO:0035176|GO:0035813|GO:0042310|GO:0042538|GO:…	chr20	3063202	3065370	-	HGNC:894|MIM:192340|HPRD:01891|Vega:OTTHUMG00000031733
552	1	1	down	1	-1	0	0	0	0	0	0	0	0	0	0	0	0	0	AVPR1A	AVPR V1a|AVPR1|V1aR	arginine vasopressin receptor 1A	protein-coding	552		GO:0001992|GO:0002125|GO:0003084|GO:0005000|GO:0005080|GO:0005515|GO:0005768|GO:0005886|GO:0005887|GO:0006091|GO:0007186|GO:0007202|GO:0007204|GO:0007621|GO:0007625|GO:0008015|GO:0008284|GO:0010460|GO:0014049|GO:0014902|GO:0017046|GO:0019722|GO:0021537|GO:0030307|GO:0031394|GO:0031410|GO:0031894|GO:0032849|GO:0035176|GO:0035815|GO:0042631|GO:0042711|GO:0042713|GO:0043084|GO:0045907|GO:0051412|GO:…	chr12	63536539	63546590	-	HGNC:895|MIM:600821|HPRD:02894
553	1	1	down	1	-1	0	0	0	0	0	0	0	0	0	0	0	0	0	AVPR1B	AVPR3	arginine vasopressin receptor 1B	protein-coding	553		GO:0001992|GO:0005000|GO:0005080|GO:0005768|GO:0005886|GO:0005887|GO:0007186|GO:0007202|GO:0007204	chr1	206224283	206231482	+	HGNC:896|MIM:600264|HPRD:02600
554	1	1	down	1	-1	0	0	0	0	0	0	0	0	0	0	0	0	0	AVPR2	ADHR|DI1|DIR|DIR3|NDI|V2R	arginine vasopressin receptor 2	protein-coding	554	ENSG00000126895	GO:0003084|GO:0005000|GO:0005768|GO:0005783|GO:0005794|GO:0005886|GO:0005887|GO:0006833|GO:0007188|GO:0007190|GO:0007249|GO:0007588|GO:0007599|GO:0008284|GO:0010628|GO:0016021|GO:0021537|GO:0031398|GO:0032609|GO:0034097|GO:0035811|GO:0035814|GO:0055085	chrX	153167985	153172620	+	HGNC:897|MIM:300538|HPRD:02368|Vega:OTTHUMG00000024227
558	0.123168	0.0110354	down	1.62307	-1.62307	-0.698721	7103.34	6443.46	5178.7	14148.6	13038.6	10917.8	12.9504	12.897	12.4426	13.5535	13.319	13.5136	AXL	JTK11|UFO	AXL receptor tyrosine kinase	protein-coding	558	ENSG00000167601	GO:0001764|GO:0001779|GO:0001786|GO:0001961|GO:0001974|GO:0004714|GO:0005515|GO:0005524|GO:0005615|GO:0005887|GO:0006909|GO:0006954|GO:0007165|GO:0007167|GO:0007283|GO:0009986|GO:0021885|GO:0030168|GO:0031668|GO:0032689|GO:0032720|GO:0032825|GO:0032940|GO:0034101|GO:0034446|GO:0035457|GO:0042698|GO:0043277|GO:0043491|GO:0043524|GO:0045087|GO:0046982|GO:0048469|GO:0051250|GO:0051897|GO:0060068|GO:…	chr19	41725104	41767672	+	HGNC:905|MIM:109135|HPRD:00171|Vega:OTTHUMG00000182727
563	1	1	down	1	-1	0	0	0	0	1	0	0	0	0	0	0	0	0	AZGP1	ZA2G|ZAG	alpha-2-glycoprotein 1, zinc-binding	protein-coding	563	ENSG00000160862	GO:0001916|GO:0002474|GO:0004540|GO:0005576|GO:0006955|GO:0007155|GO:0008285|GO:0008320|GO:0042605|GO:0042612	chr7	99564350	99573735	-	HGNC:910|MIM:194460|HPRD:01910|Vega:OTTHUMG00000023066
566	1	0.344535	down	1.04944	-1.04944	-0.0696179	0	0	0	0	0	1.07895	0	0	0	0	0	0.208854	AZU1	AZAMP|AZU|CAP37|HBP|HUMAZUR|NAZC	azurocidin 1	protein-coding	566	ENSG00000172232	GO:0001774|GO:0004252|GO:0005576|GO:0006508|GO:0006954|GO:0007205|GO:0008201|GO:0008347|GO:0015643|GO:0042117|GO:0042535|GO:0042582|GO:0043066|GO:0043114|GO:0045123|GO:0045348|GO:0045785|GO:0048246|GO:0050725|GO:0050754|GO:0050766|GO:0050829|GO:0050930	chr19	827831	832017	+	HGNC:913|MIM:162815|HPRD:01221|Vega:OTTHUMG00000181897
567	0.189157	0.0224194	up	1.61483	1.61483	0.691383	12742.9	7294.17	10492.7	8258.22	8231.1	6771.32	13.7935	13.076	13.4613	12.7768	12.6554	12.8245	B2M		beta-2-microglobulin	protein-coding	567		GO:0000139|GO:0001916|GO:0002237|GO:0002474|GO:0002479|GO:0002480|GO:0002481|GO:0005515|GO:0005576|GO:0005615|GO:0005788|GO:0005886|GO:0009897|GO:0012507|GO:0016032|GO:0019221|GO:0030670|GO:0031901|GO:0031905|GO:0033077|GO:0042026|GO:0042493|GO:0042590|GO:0042612|GO:0045087|GO:0046686|GO:0050690|GO:0050776|GO:0060333	chr15	45003685	45010357	+	HGNC:914|MIM:109700|HPRD:00189
570	1	0.995656	down	1.00212	-1.00212	-0.00305513	1	2	3	2	2	3	0.156074	1.24343	1.68919	0.765163	0.648499	1.68419	BAAT	BACAT|BAT	bile acid CoA: amino acid N-acyltransferase (glycine N-choloyltransferase)	protein-coding	570	ENSG00000136881	GO:0001889|GO:0002152|GO:0004091|GO:0005102|GO:0005777|GO:0005782|GO:0005829|GO:0006544|GO:0006631|GO:0006637|GO:0006699|GO:0008206|GO:0015721|GO:0016290|GO:0016410|GO:0019530|GO:0031100|GO:0044281|GO:0047963|GO:0052815|GO:0052816|GO:0052817	chr9	104122699	104147287	-	HGNC:932|MIM:602938|HPRD:08376
571	0.564714	0.114694	up	1.26961	1.26961	0.344383	2416.9	2046.1	2016.36	2709.91	2454.87	1455.57	11.395	11.2421	11.0818	11.1692	10.9099	10.6066	BACH1	BACH-1	BTB and CNC homology 1, basic leucine zipper transcription factor 1	protein-coding	571	ENSG00000156273	GO:0000083|GO:0000117|GO:0000122|GO:0001078|GO:0003700|GO:0005634|GO:0005829|GO:0006355|GO:0020037|GO:0043565|GO:0061418	chr21	30671116	30734217	+	HGNC:935|MIM:602751|HPRD:04127|Vega:OTTHUMG00000078878
572	1	0.63561	down	1.03014	-1.03014	-0.0428381	324.736	334.987	401.987	448.945	529.23	399.844	8.4992	8.63139	8.75523	8.57556	8.69625	8.74252	BAD	BBC2|BCL2L8	BCL2-associated agonist of cell death	protein-coding	572	ENSG00000002330	GO:0005515|GO:0005543|GO:0005739|GO:0005741|GO:0005829|GO:0006007|GO:0006915|GO:0006917|GO:0006919|GO:0007173|GO:0008289|GO:0008543|GO:0008656|GO:0009749|GO:0010508|GO:0010918|GO:0019221|GO:0019901|GO:0030346|GO:0032024|GO:0032355|GO:0032570|GO:0033133|GO:0033574|GO:0034201|GO:0035774|GO:0038095|GO:0042493|GO:0042542|GO:0042593|GO:0043065|GO:0043200|GO:0043280|GO:0043422|GO:0044342|GO:0045087|GO:…	chr11	64037300	64052176	-	HGNC:936|MIM:603167|HPRD:04409|Vega:OTTHUMG00000134302
573	0.907166	0.228429	down	1.23402	-1.23402	-0.303365	369.742	214.647	287.671	406.467	501.058	418.642	8.68645	7.98925	8.2725	8.43216	8.61733	8.8088	BAG1	BAG-1|HAP|RAP46	BCL2-associated athanogene	protein-coding	573	ENSG00000107262	GO:0005057|GO:0005515|GO:0005634|GO:0005737|GO:0006915|GO:0007166|GO:0043066|GO:0051087|GO:0070389	chr9	33252470	33264759	-	HGNC:937|MIM:601497|HPRD:03292
575	1	1	down	1	-1	0	0	0	0	0	0	0	0	0	0	0	0	0	BAI1	GDAIF	brain-specific angiogenesis inhibitor 1	protein-coding	575	ENSG00000181790	GO:0004930|GO:0005886|GO:0005887|GO:0005911|GO:0007155|GO:0007165|GO:0007186|GO:0007218|GO:0007409|GO:0007422|GO:0008285|GO:0016021|GO:0016525	chr8	143545377	143626369	+	HGNC:943|MIM:602682|HPRD:04062|Vega:OTTHUMG00000164732
576	1	1	down	1	-1	0	0	0	0	0	0	0	0	0	0	0	0	0	BAI2		brain-specific angiogenesis inhibitor 2	protein-coding	576	ENSG00000121753	GO:0004930|GO:0005886|GO:0007186|GO:0007218|GO:0007422|GO:0016021|GO:0016525	chr1	32192718	32230494	-	HGNC:944|MIM:602683|HPRD:04063|Vega:OTTHUMG00000003885
577	1	1	down	1	-1	0	0	0	0	0	0	0	0	0	0	0	0	0	BAI3		brain-specific angiogenesis inhibitor 3	protein-coding	577	ENSG00000135298	GO:0004930|GO:0005886|GO:0007186|GO:0007218|GO:0016021|GO:0016525	chr6	69345210	70099403	+	HGNC:945|MIM:602684|HPRD:04064|Vega:OTTHUMG00000014982
578	0.793702	0.188457	up	1.21983	1.21983	0.286685	412.625	344.073	294.346	373.243	469.089	261.328	8.84476	8.67	8.30559	8.30914	8.52222	8.12895	BAK1	BAK|BAK-LIKE|BCL2L7|CDN1	BCL2-antagonist/killer 1	protein-coding	578	ENSG00000030110	GO:0001782|GO:0001783|GO:0001836|GO:0001974|GO:0002262|GO:0002352|GO:0005515|GO:0005739|GO:0005741|GO:0005783|GO:0005829|GO:0006915|GO:0007420|GO:0007568|GO:0008053|GO:0008283|GO:0008285|GO:0008635|GO:0009620|GO:0010046|GO:0010225|GO:0010248|GO:0010332|GO:0010524|GO:0010629|GO:0014070|GO:0031018|GO:0031072|GO:0031100|GO:0031307|GO:0032471|GO:0033137|GO:0034644|GO:0035108|GO:0042493|GO:0042542|GO:…	chr6	33540323	33548070	-	HGNC:949|MIM:600516|HPRD:02744|Vega:OTTHUMG00000014530
579	1	0.344803	up	1.02437	1.02437	0.0347414	0	0	1	0	0	0	0	0	0.104224	0	0	0	NKX3-2	BAPX1|NKX3.2|NKX3B|SMMD	NK3 homeobox 2	protein-coding	579	ENSG00000109705	GO:0001501|GO:0003700|GO:0005634|GO:0006366|GO:0007368|GO:0031016|GO:0032331|GO:0042474|GO:0043066|GO:0043565|GO:0048536|GO:0048645|GO:0048705|GO:0048706|GO:0060576	chr4	13542454	13546114	-	HGNC:951|MIM:602183|HPRD:09075|Vega:OTTHUMG00000090657
580	0.0297413	0.000272291	down	3.25445	-3.25445	-1.70241	84	70	99	375.987	323.829	327.513	6.54839	6.37271	6.73358	8.3197	7.98759	8.45464	BARD1		BRCA1 associated RING domain 1	protein-coding	580		GO:0000151|GO:0001894|GO:0003723|GO:0004842|GO:0005515|GO:0005634|GO:0005737|GO:0006281|GO:0006974|GO:0007050|GO:0008270|GO:0016567|GO:0019900|GO:0031436|GO:0031441|GO:0042325|GO:0042803|GO:0043065|GO:0043066|GO:0045732|GO:0046826|GO:0046982|GO:0070531|GO:0085020	chr2	215590370	215674435	-	HGNC:952|MIM:601593|HPRD:03354
581	1	0.936293	up	1.00793	1.00793	0.0114003	1556.34	1449.29	1484.91	1770.68	1949.38	1883.21	10.76	10.7446	10.6404	10.5553	10.5773	10.9782	BAX	BCL2L4	BCL2-associated X protein	protein-coding	581	ENSG00000087088	GO:0001101|GO:0001541|GO:0001764|GO:0001777|GO:0001782|GO:0001783|GO:0001822|GO:0001836|GO:0001844|GO:0001974|GO:0002262|GO:0002352|GO:0002358|GO:0002904|GO:0005515|GO:0005634|GO:0005739|GO:0005741|GO:0005757|GO:0005783|GO:0005789|GO:0005829|GO:0006309|GO:0006687|GO:0006808|GO:0006915|GO:0006917|GO:0006919|GO:0006922|GO:0006927|GO:0006974|GO:0007281|GO:0008053|GO:0008289|GO:0008635|GO:0008637|GO:…	chr19	49458117	49465055	+	HGNC:959|MIM:600040|HPRD:02498|Vega:OTTHUMG00000160476
582	0.0333424	0.000487899	up	1.91406	1.91406	0.936635	306.801	280.381	378.961	214.148	259.303	166.374	8.41723	8.37467	8.67013	7.50763	7.66699	7.47752	BBS1	BBS2L2	Bardet-Biedl syndrome 1	protein-coding	582	ENSG00000174483|ENSG00000256349	GO:0001895|GO:0005515|GO:0005737|GO:0007601|GO:0034464|GO:0035058|GO:0042384|GO:0043001|GO:0045494|GO:0050896|GO:0060170	chr11	66278119	66301084	+	HGNC:966|MIM:209901|HPRD:01950|Vega:OTTHUMG00000167110|Vega:OTTHUMG00000167719
583	0.0895029	0.00624228	up	1.49608	1.49608	0.58119	440.096	505.945	528.976	492.149	438.556	323.868	8.93775	9.22626	9.15128	8.70812	8.42512	8.43849	BBS2	BBS	Bardet-Biedl syndrome 2	protein-coding	583	ENSG00000125124	GO:0005515|GO:0005737|GO:0005932|GO:0007288|GO:0007601|GO:0008104|GO:0010629|GO:0014824|GO:0021756|GO:0021766|GO:0021987|GO:0030534|GO:0031514|GO:0032402|GO:0033365|GO:0034464|GO:0038108|GO:0040015|GO:0040018|GO:0042311|GO:0043001|GO:0045444|GO:0045494|GO:0048854|GO:0060170|GO:0060271|GO:0060296	chr16	56518259	56554008	-	HGNC:967|MIM:606151|HPRD:05855|Vega:OTTHUMG00000176943
585	0.0618325	0.00293852	up	1.39822	1.39822	0.483593	267.808	280.905	294.362	254.862	318.861	198.107	8.22113	8.37737	8.30567	7.75873	7.96528	7.72937	BBS4		Bardet-Biedl syndrome 4	protein-coding	585	ENSG00000140463	GO:0000226|GO:0000242|GO:0000910|GO:0001843|GO:0001895|GO:0001947|GO:0003085|GO:0003777|GO:0005515|GO:0005737|GO:0005813|GO:0005814|GO:0005932|GO:0007286|GO:0007601|GO:0007608|GO:0010629|GO:0016358|GO:0019216|GO:0021756|GO:0021766|GO:0021987|GO:0030534|GO:0031513|GO:0031514|GO:0032402|GO:0032465|GO:0033365|GO:0034451|GO:0034452|GO:0034454|GO:0034464|GO:0035058|GO:0038108|GO:0040018|GO:0042384|GO:…	chr15	72978520	73030817	+	HGNC:969|MIM:600374|HPRD:08982|Vega:OTTHUMG00000133510
586	0.361167	0.0589682	up	1.3494	1.3494	0.432313	8450.11	11617.1	12055.2	11308.1	10883.2	7777.59	13.2008	13.7474	13.6616	13.2302	13.0583	13.0243	BCAT1	BCATC|BCT1|ECA39|MECA39|PNAS121|PP18	branched chain amino-acid transaminase 1, cytosolic	protein-coding	586	ENSG00000060982	GO:0000082|GO:0004084|GO:0005739|GO:0005829|GO:0008283|GO:0009082|GO:0009083|GO:0034641|GO:0042802|GO:0044281|GO:0052654|GO:0052655|GO:0052656	chr12	24962958	25102393	-	HGNC:976|MIM:113520|HPRD:00216|Vega:OTTHUMG00000169053
587	1	0.300475	up	1.1315	1.1315	0.178236	472.808	403.945	394.222	461.851	641.588	348.577	9.04119	8.90144	8.72709	8.61645	8.974	8.54456	BCAT2	BCAM|BCATM|BCT2|PP18	branched chain amino-acid transaminase 2, mitochondrial	protein-coding	587	ENSG00000105552	GO:0004084|GO:0005739|GO:0005759|GO:0006550|GO:0006551|GO:0006573|GO:0009082|GO:0009083|GO:0010817|GO:0034641|GO:0044281|GO:0052654|GO:0052655|GO:0052656	chr19	49298319	49314320	-	HGNC:977|MIM:113530|HPRD:00217|Vega:OTTHUMG00000183327
590	0.743098	0.171187	up	1.36164	1.36164	0.44534	306.553	269.316	363.585	391.145	366.381	164.889	8.41606	8.31658	8.61037	8.37672	8.1657	7.46458	BCHE	CHE1|CHE2|E1	butyrylcholinesterase	protein-coding	590	ENSG00000114200	GO:0001540|GO:0003824|GO:0003990|GO:0004091|GO:0004104|GO:0005576|GO:0005615|GO:0005641|GO:0005788|GO:0007271|GO:0016020|GO:0019695|GO:0019899|GO:0044267|GO:0050783	chr3	165490692	165555253	-	HGNC:983|MIM:177400|HPRD:01519|Vega:OTTHUMG00000158131
593	0.133369	0.0125891	up	1.34168	1.34168	0.424045	228.985	263.111	271.947	265.809	281.947	179.893	7.99519	8.28295	8.19141	7.81941	7.78778	7.59023	BCKDHA	BCKDE1A|MSU|MSUD1|OVD1A	branched chain keto acid dehydrogenase E1, alpha polypeptide	protein-coding	593	ENSG00000248098	GO:0003826|GO:0003863|GO:0005515|GO:0005739|GO:0005759|GO:0005947|GO:0009083|GO:0016831|GO:0034641|GO:0044281|GO:0046872	chr19	41903694	41930910	+	HGNC:986|MIM:608348|HPRD:02009|Vega:OTTHUMG00000168128
594	0.297854	0.0443305	up	1.1745	1.1745	0.232045	268.998	278.031	250.241	300.572	333.641	228.921	8.22752	8.36253	8.0714	7.99673	8.03065	7.93793	BCKDHB	E1B|dJ279A18.1	branched chain keto acid dehydrogenase E1, beta polypeptide	protein-coding	594	ENSG00000083123	GO:0003826|GO:0003863|GO:0005515|GO:0005739|GO:0005759|GO:0005947|GO:0007584|GO:0009083|GO:0016831|GO:0032403|GO:0034641|GO:0044281|GO:0051384|GO:0051591	chr6	80816344	81055987	+	HGNC:987|MIM:248611|HPRD:02011|Vega:OTTHUMG00000016430
595	0.206242	0.0258006	down	2.27498	-2.27498	-1.18585	5694.33	4129.13	3604.43	12198.9	10197.7	15941.1	12.6314	12.2551	11.9198	13.3396	12.9645	14.0597	CCND1	BCL1|D11S287E|PRAD1|U21B31	cyclin D1	protein-coding	595	ENSG00000110092	GO:0000082|GO:0000278|GO:0000307|GO:0000320|GO:0001889|GO:0001934|GO:0004672|GO:0005515|GO:0005622|GO:0005634|GO:0005654|GO:0005829|GO:0005923|GO:0006974|GO:0007595|GO:0010039|GO:0010165|GO:0010243|GO:0016020|GO:0016538|GO:0019899|GO:0019901|GO:0030178|GO:0030857|GO:0030968|GO:0031100|GO:0031571|GO:0032026|GO:0032403|GO:0033197|GO:0033327|GO:0033598|GO:0033601|GO:0042493|GO:0043627|GO:0045444|GO:…	chr11	69455873	69469242	+	HGNC:1582|MIM:168461|HPRD:01346|Vega:OTTHUMG00000167877
596	0.0793725	0.00498433	down	2.62084	-2.62084	-1.39003	13	16	13	42.9342	41.8684	53.8158	3.85651	4.24343	3.80466	5.18922	5.03629	5.84919	BCL2	Bcl-2|PPP1R50	B-cell CLL/lymphoma 2	protein-coding	596	ENSG00000171791	GO:0000082|GO:0000209|GO:0001101|GO:0001503|GO:0001541|GO:0001656|GO:0001658|GO:0001662|GO:0001782|GO:0001836|GO:0001952|GO:0002020|GO:0002320|GO:0002326|GO:0003014|GO:0005515|GO:0005634|GO:0005737|GO:0005739|GO:0005741|GO:0005783|GO:0005789|GO:0005829|GO:0006470|GO:0006582|GO:0006808|GO:0006915|GO:0006959|GO:0006974|GO:0007015|GO:0007409|GO:0007565|GO:0007569|GO:0008134|GO:0008219|GO:0008584|GO:…	chr18	60790579	60986613	-	HGNC:990|MIM:151430|HPRD:01045
597	0.767547	0.179647	down	2.8794	-2.8794	-1.52577	0	0	1.98649	8	1	7	0	0	1.09444	2.76516	0	2.90658	BCL2A1	ACC-1|ACC-2|BCL2L5|BFL1|GRS|HBPA1	BCL2-related protein A1	protein-coding	597	ENSG00000140379	GO:0005515|GO:0005737|GO:0006915|GO:0043066	chr15	80253232	80263643	-	HGNC:991|MIM:601056|HPRD:03034|Vega:OTTHUMG00000144173
598	1	0.562193	up	1.12421	1.12421	0.168916	1207.81	754.291	656.208	943.234	1002.84	884	10.3943	9.80241	9.46223	9.64663	9.61838	9.88713	BCL2L1	BCL-XL/S|BCL2L|BCLX|BCLXL|BCLXS|Bcl-X|PPP1R52|bcl-xL|bcl-xS	BCL2-like 1	protein-coding	598	ENSG00000171552	GO:0000910|GO:0001541|GO:0001701|GO:0001836|GO:0005515|GO:0005737|GO:0005739|GO:0005741|GO:0005813|GO:0005829|GO:0006915|GO:0007093|GO:0007281|GO:0007283|GO:0008283|GO:0008284|GO:0008584|GO:0008637|GO:0009566|GO:0010507|GO:0016021|GO:0019050|GO:0019901|GO:0031965|GO:0034097|GO:0035872|GO:0040007|GO:0042802|GO:0043065|GO:0043066|GO:0043524|GO:0045087|GO:0046898|GO:0046902|GO:0046982|GO:0051434|GO:…	chr20	30252261	30310656	-	HGNC:992|MIM:600039|HPRD:02497|Vega:OTTHUMG00000032192
599	0.892863	0.223305	down	1.10867	-1.10867	-0.148835	545.032	537.555	644.781	777.139	864.188	761.786	9.24627	9.3137	9.43689	9.36719	9.4037	9.67247	BCL2L2	BCL-W|BCL2-L-2|BCLW|PPP1R51	BCL2-like 2	protein-coding	599	ENSG00000129473	GO:0005515|GO:0005829|GO:0006915|GO:0007283|GO:0031966|GO:0043066|GO:0060011	chr14	23775971	23780968	+	HGNC:995|MIM:601931|HPRD:03569|Vega:OTTHUMG00000028738
600	1	1	down	1	-1	0	0	0	0	0	0	0	0	0	0	0	0	0	BAK1P1	BAK2|BCL2L7P1|Bak-2	BCL2-antagonist/killer 1 pseudogene 1	pseudo	600			chr20	31276732	31278856	-	HGNC:996
601	1	1	down	1	-1	0	0	0	0	0	0	0	0	0	0	0	0	0	BAK1P2	BAK3|BAK3P|BCL2L7P2	BCL2-antagonist/killer 1 pseudogene 2	pseudo	601			chr11	130415438	130417549	-	HGNC:997
602	0.775963	0.182423	up	1.40945	1.40945	0.495129	502.175	368.841	743.553	535.838	636.027	286.829	9.12812	8.77028	9.64251	8.83082	8.96144	8.26328	BCL3	BCL4|D19S37	B-cell CLL/lymphoma 3	protein-coding	602	ENSG00000069399	GO:0000060|GO:0002268|GO:0002315|GO:0002455|GO:0002467|GO:0003677|GO:0003700|GO:0005515|GO:0005634|GO:0005737|GO:0006351|GO:0006974|GO:0007249|GO:0008134|GO:0009615|GO:0010225|GO:0019730|GO:0030198|GO:0030330|GO:0030674|GO:0032729|GO:0032996|GO:0033257|GO:0042088|GO:0042345|GO:0042536|GO:0042742|GO:0042771|GO:0042832|GO:0042981|GO:0043066|GO:0043234|GO:0045064|GO:0045082|GO:0045415|GO:0045727|GO:…	chr19	45251978	45263301	+	HGNC:998|MIM:109560|HPRD:00179|Vega:OTTHUMG00000151517
604	1	0.645847	up	1.10653	1.10653	0.146039	471.218	543.257	1006	806.492	812.013	576.829	9.03632	9.32892	10.0786	9.42068	9.31386	9.27123	BCL6	BCL5|BCL6A|LAZ3|ZBTB27|ZNF51	B-cell CLL/lymphoma 6	protein-coding	604	ENSG00000113916	GO:0000060|GO:0000122|GO:0000902|GO:0001953|GO:0002467|GO:0002634|GO:0002829|GO:0002903|GO:0003682|GO:0003700|GO:0005515|GO:0005634|GO:0005657|GO:0005730|GO:0006351|GO:0006974|GO:0007266|GO:0007283|GO:0008285|GO:0030036|GO:0030183|GO:0030308|GO:0030890|GO:0031490|GO:0032319|GO:0032764|GO:0035024|GO:0042092|GO:0043065|GO:0043380|GO:0043565|GO:0045629|GO:0045892|GO:0046872|GO:0048294|GO:0048821|GO:…	chr3	187439165	187463513	-	HGNC:1001|MIM:109565|HPRD:00180|Vega:OTTHUMG00000156441
605	0.943855	0.241564	down	1.48024	-1.48024	-0.565832	325.959	197.333	124	369.224	368.933	377.412	8.50462	7.86792	7.05842	8.29351	8.17572	8.65923	BCL7A	BCL7	B-cell CLL/lymphoma 7A	protein-coding	605		GO:0003674|GO:0005575|GO:0045892	chr12	122459792	122499950	+	HGNC:1004|MIM:601406|HPRD:03243
606	1	1	down	1	-1	0	0	0	0	0	0	0	0	0	0	0	0	0	NBEAP1	BCL8|BCL8A	neurobeachin pseudogene 1	pseudo	606			chr15	20874797	20961480	-	HGNC:1007|MIM:601889
607	0.371784	0.0613359	up	1.12331	1.12331	0.167757	513.645	448.719	479.066	548.577	660.312	427.381	9.1607	9.0531	9.0083	8.86472	9.0155	8.83861	BCL9	LGS	B-cell CLL/lymphoma 9	protein-coding	607	ENSG00000116128	GO:0005515|GO:0005634|GO:0005794|GO:0008013|GO:0014908|GO:0017015|GO:0035019|GO:0045944|GO:0060070	chr1	147013271	147098020	+	HGNC:1008|MIM:602597|HPRD:04000|Vega:OTTHUMG00000014031
608	1	1	down	1	-1	0	0	0	0	0	0	0	0	0	0	0	0	0	TNFRSF17	BCM|BCMA|CD269|TNFRSF13A	tumor necrosis factor receptor superfamily, member 17	protein-coding	608	ENSG00000048462	GO:0004872|GO:0005031|GO:0005886|GO:0007165|GO:0007275|GO:0008283|GO:0012505|GO:0016021|GO:0033209	chr16	12058964	12061925	+	HGNC:11913|MIM:109545|HPRD:00144|Vega:OTTHUMG00000129826
610	0.703451	0.158402	up	1.76275	1.76275	0.817826	33.8333	32.6667	86.4737	24.3333	37.8333	37.6667	5.23645	5.27318	6.53841	4.37003	4.89009	5.33445	HCN2	BCNG-2|BCNG2|HAC-1	hyperpolarization activated cyclic nucleotide-gated potassium channel 2	protein-coding	610	ENSG00000099822	GO:0005249|GO:0005261|GO:0005272|GO:0005886|GO:0006812|GO:0006936|GO:0007267|GO:0007268|GO:0008076|GO:0030552|GO:0042391	chr19	589893	617159	+	HGNC:4846|MIM:602781|HPRD:07213|Vega:OTTHUMG00000180590
611	1	1	down	1	-1	0	0	0	0	0	0	0	0	0	0	0	0	0	OPN1SW	BCP|BOP|CBT	opsin 1 (cone pigments), short-wave-sensitive	protein-coding	611	ENSG00000128617	GO:0001523|GO:0004872|GO:0004930|GO:0005887|GO:0007165|GO:0007601|GO:0007602|GO:0007603|GO:0009881|GO:0018298|GO:0042622	chr7	128412543	128415844	-	HGNC:1012|MIM:613522|HPRD:01836|Vega:OTTHUMG00000158311
613	1	0.566669	up	1.08679	1.08679	0.120067	1244.52	922.248	826.81	1077.09	1292.55	1055.36	10.4375	10.0924	9.79564	9.83808	9.98451	10.1427	BCR	ALL|BCR1|CML|D22S11|D22S662|PHL	breakpoint cluster region	protein-coding	613	ENSG00000186716	GO:0004674|GO:0004713|GO:0005089|GO:0005096|GO:0005515|GO:0005524|GO:0005543|GO:0005829|GO:0005886|GO:0006468|GO:0007165|GO:0007264|GO:0007420|GO:0016301|GO:0019899|GO:0030036|GO:0030336|GO:0030675|GO:0032496|GO:0042472|GO:0043314|GO:0046777|GO:0048008|GO:0050728|GO:0050766|GO:0050885|GO:0051056|GO:0051726	chr22	23522552	23660224	+	HGNC:1014|MIM:151410|HPRD:01044|Vega:OTTHUMG00000150655
616	1	1	down	1	-1	0	0	0	0	0	0	0	0	0	0	0	0	0	BCRP4	BCR-4|BCR4|BCRL4	breakpoint cluster region pseudogene 4	pseudo	616			chr22	22972536	22979055	+	HGNC:1017|MIM:113660
617	0.0233708	7.98252e-05	down	1.64655	-1.64655	-0.719447	200.251	198.236	218.256	427.052	474.349	379.437	7.80174	7.8745	7.8741	8.50343	8.5383	8.66694	BCS1L	BCS|BCS1|BJS|FLNMS|GRACILE|Hs.6719|MC3DN1|PTD|h-BCS	BC1 (ubiquinol-cytochrome c reductase) synthesis-like	protein-coding	617	ENSG00000074582	GO:0005515|GO:0005524|GO:0005739|GO:0005750|GO:0007005|GO:0016021|GO:0017111|GO:0032981|GO:0033617|GO:0034551	chr2	219524379	219528166	+	HGNC:1020|MIM:603647|HPRD:04708|Vega:OTTHUMG00000133114
618	1	1	down	1	-1	0	0	0	0	0	0	0	0	0	0	0	0	0	BCYRN1	BC200|BC200a|LINC00004|NCRNA00004	brain cytoplasmic RNA 1	miscRNA	618			chr2	47562454	47562653	+	HGNC:1022|MIM:606089
619	1	1	down	1	-1	0	0	0	0	0	0	0	0	0	0	0	0	0	BCYRN1P1	BC200b	brain cytoplasmic RNA 1, pseudogene 1	pseudo	619			chrX	138802738	138802934	+	HGNC:1023
622	0.199893	0.0245855	down	2.131	-2.131	-1.09153	55.8684	25.2763	33	100.052	129.82	69	5.96004	4.90314	5.14862	6.40977	6.66887	6.20775	BDH1	BDH|SDR9C1	3-hydroxybutyrate dehydrogenase, type 1	protein-coding	622	ENSG00000161267	GO:0001889|GO:0003858|GO:0005543|GO:0005634|GO:0005730|GO:0005739|GO:0005743|GO:0005759|GO:0007420|GO:0007584|GO:0008152|GO:0009636|GO:0032355|GO:0032868|GO:0042493|GO:0042594|GO:0044255|GO:0044281|GO:0045471|GO:0046686|GO:0046950|GO:0046951|GO:0046952|GO:0051412|GO:0060416|GO:0060612	chr3	197236654	197300194	-	HGNC:1027|MIM:603063|HPRD:04344|Vega:OTTHUMG00000155478
623	0.0769296	0.00467243	down	3.19573	-3.19573	-1.67615	385.309	635.358	776.851	1969.33	2747.65	2279.64	8.74595	9.55485	9.70572	10.7087	11.0725	11.2538	BDKRB1	B1BKR|B1R|BKB1R|BKR1|BRADYB1	bradykinin receptor B1	protein-coding	623		GO:0001933|GO:0002687|GO:0004947|GO:0005515|GO:0005783|GO:0005886|GO:0005887|GO:0006954|GO:0007204|GO:0007205|GO:0009612|GO:0016477|GO:0019233|GO:0030308|GO:0032496|GO:0042277|GO:0043005|GO:0045776|GO:0051281	chr14	96722547	96731100	+	HGNC:1029|MIM:600337|HPRD:02639
624	1	0.394699	up	1.40632	1.40632	0.491927	154.498	308.982	476.01	285.654	396.783	143.25	7.42751	8.51481	8.99907	7.92329	8.2807	7.26162	BDKRB2	B2R|BK-2|BK2|BKR2|BRB2	bradykinin receptor B2	protein-coding	624	ENSG00000168398	GO:0002020|GO:0004435|GO:0004947|GO:0005515|GO:0005768|GO:0005886|GO:0005887|GO:0006939|GO:0006954|GO:0007166|GO:0007169|GO:0007186|GO:0007204|GO:0008015|GO:0009651|GO:0019229|GO:0031702|GO:0033137|GO:0042310|GO:0042311|GO:0043066|GO:0043114|GO:0046982|GO:0050482	chr14	96671135	96710666	+	HGNC:1030|MIM:113503|HPRD:00213|Vega:OTTHUMG00000171408
627	0.566169	0.115129	down	1.54335	-1.54335	-0.626061	1714.38	882.905	852	2287.39	2134.91	1929.31	10.8995	10.0295	9.83893	10.9247	10.7085	11.0131	BDNF	ANON2|BULN2	brain-derived neurotrophic factor	protein-coding	627	ENSG00000176697	GO:0001657|GO:0001662|GO:0001666|GO:0002544|GO:0005169|GO:0005576|GO:0005737|GO:0006120|GO:0007399|GO:0007406|GO:0007411|GO:0007412|GO:0007611|GO:0007631|GO:0008021|GO:0008038|GO:0008083|GO:0009725|GO:0014047|GO:0014076|GO:0016358|GO:0019222|GO:0021675|GO:0033189|GO:0042490|GO:0043524|GO:0045666|GO:0045843|GO:0046668|GO:0048170|GO:0048172|GO:0048471|GO:0048839|GO:0051965|GO:0055093|GO:0060079|GO:…	chr11	27676442	27743605	-	HGNC:1033|MIM:113505|HPRD:00214|Vega:OTTHUMG00000178797
629	0.0483347	0.00164788	up	5.75267	5.75267	2.52423	396.381	147.904	286.137	55.8674	69.6972	44.9735	8.78682	7.45195	8.26478	5.5691	5.77153	5.59023	CFB	AHUS4|BF|BFD|CFAB|FB|FBI12|GBG|H2-Bf|PBF2	complement factor B	protein-coding	629	ENSG00000243649	GO:0001848|GO:0004252|GO:0005576|GO:0005886|GO:0006508|GO:0006956|GO:0006957|GO:0030449|GO:0045087	chr6	31913721	31919861	+	HGNC:1037|MIM:138470|HPRD:00718|Vega:OTTHUMG00000031198
631	1	0.653288	up	1.12786	1.12786	0.173583	29.9868	13	26	24	23	25.4342	5.06233	3.94387	4.80466	4.35013	4.17206	4.76793	BFSP1	CP115|CP94|CTRCT33|LIFL-H	beaded filament structural protein 1, filensin	protein-coding	631	ENSG00000125864	GO:0005200|GO:0005212|GO:0005737|GO:0005739|GO:0005882|GO:0005886|GO:0008150|GO:0015629|GO:0048469|GO:0070307	chr20	17474550	17549865	-	HGNC:1040|MIM:603307|HPRD:04494|Vega:OTTHUMG00000031940
632	1	1	down	1	-1	0	0	0	0	0	0	0	0	0	0	0	0	0	BGLAP	BGP|OC|OCN	bone gamma-carboxyglutamate (gla) protein	protein-coding	632		GO:0001501|GO:0001649|GO:0002076|GO:0005198|GO:0005509|GO:0005576|GO:0005615|GO:0005791|GO:0005794|GO:0007155|GO:0007569|GO:0008147|GO:0009612|GO:0009629|GO:0010043|GO:0014823|GO:0030282|GO:0030425|GO:0030500|GO:0031988|GO:0032571|GO:0033280|GO:0033574|GO:0033594|GO:0042476|GO:0042493|GO:0043204|GO:0043627|GO:0045124|GO:0045471|GO:0045670|GO:0046848|GO:0051384|GO:0060348|GO:0071305|GO:0071363	chr1	156211951	156213123	+	HGNC:1043|MIM:112260|HPRD:00205|Vega:OTTHUMG00000014819
633	0.0297413	0.000272625	up	5.21144	5.21144	2.38168	22192.6	28306.7	25556.4	8147.59	5388.48	5134.49	14.5939	15.0323	14.7456	12.7573	12.0442	12.4252	BGN	DSPG1|PG-S1|PGI|SLRR1A	biglycan	protein-coding	633	ENSG00000182492	GO:0001974|GO:0005201|GO:0005539|GO:0005576|GO:0005578|GO:0005796|GO:0005975|GO:0008150|GO:0009986|GO:0019800|GO:0030133|GO:0030198|GO:0030203|GO:0030204|GO:0030206|GO:0030207|GO:0030208|GO:0031012|GO:0042383|GO:0043202|GO:0044281|GO:0050840	chrX	152760347	152775004	+	HGNC:1044|MIM:301870|HPRD:02359|Vega:OTTHUMG00000024205
634	1	0.774564	down	1.14339	-1.14339	-0.193323	0	0	2	1	1	3	0	0	1.10422	0	0	1.68419	CEACAM1	BGP|BGP1|BGPI	carcinoembryonic antigen-related cell adhesion molecule 1 (biliary glycoprotein)	protein-coding	634	ENSG00000079385	GO:0001525|GO:0003674|GO:0005515|GO:0005576|GO:0005886|GO:0005887|GO:0007156|GO:0007229|GO:0016020|GO:0016021|GO:0016477	chr19	43011458	43032661	-	HGNC:1814|MIM:109770|HPRD:00191|Vega:OTTHUMG00000151078
635	1	1	down	1	-1	0	0	0	0.5	0	1	0.5	0	0	0	0	0	0	BHMT	BHMT1	betaine--homocysteine S-methyltransferase	protein-coding	635	ENSG00000145692	GO:0000096|GO:0005737|GO:0005829|GO:0006479|GO:0006579|GO:0008270|GO:0008898|GO:0009086|GO:0032403|GO:0034641|GO:0043234|GO:0044281|GO:0047150|GO:0050666	chr5	78407604	78428113	+	HGNC:1047|MIM:602888|HPRD:04200|Vega:OTTHUMG00000108157
636	0.831125	0.201253	down	1.16113	-1.16113	-0.215532	274.872	197.287	210.743	376.673	353.444	267.062	8.25869	7.86758	7.82356	8.32233	8.11384	8.16026	BICD1	BICD	bicaudal D homolog 1 (Drosophila)	protein-coding	636	ENSG00000151746	GO:0005200|GO:0005515|GO:0005794|GO:0005802|GO:0005829|GO:0005856|GO:0005881|GO:0006396|GO:0008093|GO:0008298|GO:0009653|GO:0016020|GO:0016032|GO:0017137|GO:0019048|GO:0031410|GO:0031871|GO:0033365|GO:0034063|GO:0034452|GO:0045298|GO:0045502|GO:0048260|GO:0048471|GO:0072385|GO:0072393|GO:0072517|GO:1900275|GO:1900276|GO:1900737	chr12	32260185	32531141	+	HGNC:1049|MIM:602204|HPRD:03730|Vega:OTTHUMG00000169307
637	0.324642	0.0503153	down	1.36232	-1.36232	-0.446064	502.782	412.306	344.051	734.137	830.519	587.763	9.12986	8.931	8.5307	9.28507	9.34637	9.29832	BID	FP497	BH3 interacting domain death agonist	protein-coding	637	ENSG00000015475	GO:0001836|GO:0005123|GO:0005515|GO:0005739|GO:0005741|GO:0005829|GO:0006626|GO:0006915|GO:0007420|GO:0008625|GO:0008637|GO:0016020|GO:0031625|GO:0032355|GO:0032461|GO:0032464|GO:0032592|GO:0034349|GO:0042127|GO:0043065|GO:0046902|GO:0051260|GO:0051402|GO:0090150|GO:0090200|GO:0097193|GO:1900740|GO:1901030|GO:2000045|GO:2001238|GO:2001244	chr22	18216906	18257431	-	HGNC:1050|MIM:601997|HPRD:03590|Vega:OTTHUMG00000150087
638	1	0.344511	up	1.05786	1.05786	0.0811425	0	1	0	0	0	0	0	0.243428	0	0	0	0	BIK	BIP1|BP4|NBK	BCL2-interacting killer (apoptosis-inducing)	protein-coding	638	ENSG00000100290	GO:0005515|GO:0006915|GO:0006917|GO:0007283|GO:0008584|GO:0012505|GO:0016021|GO:0031966|GO:0032464|GO:0046982|GO:0051400|GO:0090200	chr22	43506754	43525718	+	HGNC:1051|MIM:603392|HPRD:04547|Vega:OTTHUMG00000150703
639	1	0.462358	down	1.67618	-1.67618	-0.745174	16	62.9605	99	74	69.2329	182.184	4.15607	6.2198	6.73358	5.97462	5.76188	7.60848	PRDM1	BLIMP1|PRDI-BF1	PR domain containing 1, with ZNF domain	protein-coding	639	ENSG00000057657	GO:0000122|GO:0001892|GO:0001893|GO:0003700|GO:0005634|GO:0005737|GO:0006351|GO:0007281|GO:0008168|GO:0010628|GO:0030889|GO:0031665|GO:0042462|GO:0042826|GO:0043565|GO:0045165|GO:0045579|GO:0046872	chr6	106534195	106557814	+	HGNC:9346|MIM:603423|HPRD:04572|Vega:OTTHUMG00000015299
640	1	1	down	1	-1	0	0	0	0	0	1	0	0	0	0	0	0	0	BLK	MODY11	B lymphoid tyrosine kinase	protein-coding	640	ENSG00000136573	GO:0004713|GO:0004715|GO:0005524|GO:0005886|GO:0007243|GO:0032024|GO:0050853	chr8	11351521	11422108	+	HGNC:1057|MIM:191305|HPRD:01866|Vega:OTTHUMG00000090729
641	0.0864828	0.00590172	down	8.28999	-8.28999	-3.05137	79.9474	33.8133	17.5789	371.908	398.763	362.8	6.47705	5.32295	4.24	8.30396	8.28789	8.60226	BLM	BS|RECQ2|RECQL2|RECQL3	Bloom syndrome, RecQ helicase-like	protein-coding	641	ENSG00000197299	GO:0000079|GO:0000085|GO:0000405|GO:0000723|GO:0000724|GO:0000729|GO:0000733|GO:0000781|GO:0000800|GO:0001673|GO:0002039|GO:0003697|GO:0004003|GO:0004386|GO:0005515|GO:0005524|GO:0005634|GO:0005657|GO:0005730|GO:0005737|GO:0006200|GO:0006281|GO:0006310|GO:0006974|GO:0008026|GO:0009378|GO:0010165|GO:0016363|GO:0016605|GO:0016887|GO:0031297|GO:0031572|GO:0036310|GO:0043140|GO:0045120|GO:0045893|GO:…	chr15	91260558	91358692	+	HGNC:1058|MIM:604610|HPRD:05211|Vega:OTTHUMG00000149834
642	1	0.839619	up	1.0138	1.0138	0.0197734	711.14	658.762	873.473	990.341	1093.24	720.855	9.63007	9.60704	9.87484	9.71695	9.74289	9.59279	BLMH	BH|BMH	bleomycin hydrolase	protein-coding	642	ENSG00000108578	GO:0000209|GO:0002474|GO:0004177|GO:0004180|GO:0004197|GO:0005515|GO:0005634|GO:0005737|GO:0005829|GO:0006508|GO:0008234|GO:0009636|GO:0042493	chr17	28575213	28619184	-	HGNC:1059|MIM:602403|HPRD:03870|Vega:OTTHUMG00000179756
643	1	0.34484	down	1.02319	-1.02319	-0.0330765	0	0	0	0	0	1	0	0	0	0	0	0.0992292	CXCR5	BLR1|CD185|MDR15	chemokine (C-X-C motif) receptor 5	protein-coding	643		GO:0004930|GO:0005886|GO:0005887|GO:0006928|GO:0006935|GO:0006955|GO:0007186|GO:0016494|GO:0042113|GO:0048535	chr11	118754475	118766980	+	HGNC:1060|MIM:601613|HPRD:03367
644	0.547604	0.108403	up	1.09871	1.09871	0.135808	419.887	462.445	486.788	554.05	607.721	420.633	8.86993	9.09657	9.03138	8.87904	8.89577	8.81565	BLVRA	BLVR|BVR|BVRA	biliverdin reductase A	protein-coding	644	ENSG00000106605	GO:0004074|GO:0005829|GO:0006778|GO:0008270|GO:0042167|GO:0044281|GO:0055114	chr7	43798272	43846941	+	HGNC:1062|MIM:109750|HPRD:11229|Vega:OTTHUMG00000128953
645	1	0.898282	up	1.02217	1.02217	0.0316295	212.803	261.96	325.854	420.952	372.761	215.417	7.88945	8.27663	8.4523	8.48268	8.19061	7.85022	BLVRB	BVRB|FLR|SDR43U1	biliverdin reductase B (flavin reductase (NADPH))	protein-coding	645	ENSG00000090013	GO:0004074|GO:0005634|GO:0005730|GO:0005737|GO:0005829|GO:0005886|GO:0006778|GO:0042167|GO:0042602|GO:0044281	chr19	40953691	40971725	-	HGNC:1063|MIM:600941|HPRD:02967|Vega:OTTHUMG00000182593
646	0.0397629	0.000870922	down	2.68769	-2.68769	-1.42636	353.079	497.871	499.517	1723.45	1714.44	1146.64	8.61992	9.20306	9.06861	10.5162	10.392	10.2624	BNC1	BNC|BSN1|HsT19447	basonuclin 1	protein-coding	646	ENSG00000169594	GO:0003677|GO:0003700|GO:0005634|GO:0005737|GO:0006351|GO:0006356|GO:0006357|GO:0008284|GO:0008544|GO:0042060|GO:0046872|GO:0050679|GO:0051276	chr15	83924655	83953468	-	HGNC:1081|MIM:601930|HPRD:11799|Vega:OTTHUMG00000147362
648	1	0.503779	down	1.0717	-1.0717	-0.0999051	234.334	275.138	338.632	407.353	408.742	320.765	8.0285	8.34744	8.5078	8.4353	8.32354	8.4246	BMI1	FLVI2/BMI1|PCGF4|RNF51	BMI1 polycomb ring finger oncogene	protein-coding	648	ENSG00000168283	GO:0000122|GO:0000151|GO:0005515|GO:0005634|GO:0005730|GO:0005737|GO:0006351|GO:0007379|GO:0008270|GO:0010468|GO:0016568|GO:0030097|GO:0031519|GO:0035102|GO:0048146|GO:0051443|GO:0071535	chr10	22610139	22620414	+	HGNC:1066|MIM:164831|HPRD:01277|Vega:OTTHUMG00000017807
649	0.0224182	6.25093e-05	up	2.77783	2.77783	1.47396	3728.83	3441.82	4552.66	1906.65	2124.61	1337.3	12.0206	11.9924	12.2567	10.662	10.7015	10.4843	BMP1	OI13|PCOLC|PCP|PCP2|TLD	bone morphogenetic protein 1	protein-coding	649	ENSG00000168487	GO:0001501|GO:0001502|GO:0001503|GO:0004222|GO:0005125|GO:0005509|GO:0005576|GO:0005578|GO:0005615|GO:0005794|GO:0006508|GO:0007275|GO:0008083|GO:0008233|GO:0008237|GO:0008270|GO:0030154|GO:0030198|GO:0042157|GO:0044281|GO:0061036	chr8	22022653	22069840	+	HGNC:1067|MIM:112264|HPRD:00209|Vega:OTTHUMG00000097761
650	1	0.481157	up	1.58006	1.58006	0.659979	5	14	42	16.2763	13	7	2.478	4.05078	5.49654	3.78987	3.34894	2.90658	BMP2	BDA2|BMP2A	bone morphogenetic protein 2	protein-coding	650	ENSG00000125845	GO:0000122|GO:0000187|GO:0001501|GO:0001649|GO:0001658|GO:0001666|GO:0001701|GO:0001837|GO:0001934|GO:0001938|GO:0002062|GO:0003130|GO:0003181|GO:0003203|GO:0003308|GO:0004745|GO:0005102|GO:0005125|GO:0005515|GO:0005576|GO:0005615|GO:0006029|GO:0006355|GO:0006468|GO:0006954|GO:0007219|GO:0007267|GO:0007507|GO:0008083|GO:0008285|GO:0009790|GO:0009887|GO:0009986|GO:0010628|GO:0010718|GO:0010862|GO:…	chr20	6748745	6760910	+	HGNC:1069|MIM:112261|HPRD:00206|Vega:OTTHUMG00000031833
651	0.547741	0.109161	up	1.06199	1.06199	0.086766	1	0	1	0	0	0	0.156074	0	0.104224	0	0	0	BMP3	BMP-3A	bone morphogenetic protein 3	protein-coding	651	ENSG00000152785	GO:0001501|GO:0001503|GO:0005102|GO:0005125|GO:0005615|GO:0007267|GO:0008083|GO:0030154|GO:0040007|GO:0045944|GO:0051216|GO:0070700	chr4	81952119	81978685	+	HGNC:1070|MIM:112263|HPRD:00208|Vega:OTTHUMG00000130292
652	1	0.780428	up	1.10394	1.10394	0.14266	1080.04	677.597	495.181	942.679	1377.59	412.216	10.2329	9.64771	9.05604	9.64579	10.0764	8.78649	BMP4	BMP2B|BMP2B1|MCOPS6|OFC11|ZYME	bone morphogenetic protein 4	protein-coding	652	ENSG00000125378	GO:0000122|GO:0000186|GO:0001649|GO:0001657|GO:0001658|GO:0001822|GO:0001823|GO:0001843|GO:0001934|GO:0001938|GO:0001958|GO:0002043|GO:0002062|GO:0002244|GO:0002320|GO:0003014|GO:0003130|GO:0003139|GO:0003197|GO:0003279|GO:0003323|GO:0003337|GO:0005125|GO:0005515|GO:0005576|GO:0005578|GO:0005615|GO:0007182|GO:0007224|GO:0007281|GO:0007500|GO:0008083|GO:0008201|GO:0008285|GO:0009791|GO:0009948|GO:…	chr14	54416455	54423554	-	HGNC:1071|MIM:112262|HPRD:00207|Vega:OTTHUMG00000140303
653	1	0.425839	down	1.134	-1.134	-0.181425	0	0	1	0	2	0	0	0	0.104224	0	0.648499	0	BMP5		bone morphogenetic protein 5	protein-coding	653		GO:0001501|GO:0001503|GO:0003323|GO:0005125|GO:0005575|GO:0005615|GO:0007389|GO:0008083|GO:0008285|GO:0010719|GO:0010862|GO:0010894|GO:0030539|GO:0031988|GO:0032348|GO:0040007|GO:0043569|GO:0045944|GO:0050679|GO:0051216|GO:0070700|GO:0071676|GO:1900006|GO:1902042|GO:2000065|GO:2000105	chr6	55620238	55740375	-	HGNC:1072|MIM:112265|HPRD:00210
654	0.419799	0.0731598	up	2.87494	2.87494	1.52353	415.969	542.784	1339.17	465.505	170.595	318.433	8.85641	9.32766	10.4914	8.62782	7.06293	8.41408	BMP6	VGR|VGR1	bone morphogenetic protein 6	protein-coding	654	ENSG00000153162	GO:0001501|GO:0001649|GO:0001654|GO:0001822|GO:0001938|GO:0001958|GO:0003323|GO:0005125|GO:0005615|GO:0005737|GO:0006954|GO:0006955|GO:0008083|GO:0010862|GO:0030501|GO:0030509|GO:0030539|GO:0031988|GO:0032349|GO:0032526|GO:0040007|GO:0045603|GO:0045666|GO:0045669|GO:0045944|GO:0046982|GO:0050679|GO:0050714|GO:0051216|GO:0051384|GO:0060395|GO:0070700|GO:2000105	chr6	7727011	7881961	+	HGNC:1073|MIM:112266|HPRD:00211|Vega:OTTHUMG00000014217
655	1	1	down	1	-1	0	0	0	0	0	0.349123	0	0	0	0	0	0	0	BMP7	OP-1	bone morphogenetic protein 7	protein-coding	655	ENSG00000101144	GO:0001501|GO:0001503|GO:0001656|GO:0001657|GO:0001707|GO:0001823|GO:0001837|GO:0005125|GO:0005515|GO:0005576|GO:0005615|GO:0007411|GO:0008083|GO:0009880|GO:0010664|GO:0010800|GO:0010862|GO:0016358|GO:0030198|GO:0030326|GO:0030501|GO:0030509|GO:0030855|GO:0032088|GO:0034116|GO:0034504|GO:0040007|GO:0042326|GO:0042347|GO:0042475|GO:0043065|GO:0043401|GO:0043407|GO:0045665|GO:0045666|GO:0045669|GO:…	chr20	55743809	55841707	-	HGNC:1074|MIM:112267|HPRD:00212|Vega:OTTHUMG00000032812
656	1	0.34484	down	1.02319	-1.02319	-0.0330765	0	0	0	0	0.986667	1	0	0	0	0	0	0.0992292	BMP8B	BMP8|OP2	bone morphogenetic protein 8b	protein-coding	656		GO:0001501|GO:0001503|GO:0005125|GO:0005615|GO:0008083|GO:0030154|GO:0040007|GO:0051216	chr1	40223903	40254533	-	HGNC:1075|MIM:602284|HPRD:03792
657	0.37461	0.0620614	up	1.16793	1.16793	0.22396	639.619	578.443	538.985	653.1	744.478	511.612	9.47714	9.41946	9.17832	9.11632	9.18858	9.09814	BMPR1A	10q23del|ACVRLK3|ALK3|CD292|SKR5	bone morphogenetic protein receptor, type IA	protein-coding	657	ENSG00000107779	GO:0000981|GO:0001701|GO:0001707|GO:0001756|GO:0001880|GO:0002053|GO:0003272|GO:0004674|GO:0004675|GO:0005024|GO:0005515|GO:0005524|GO:0005886|GO:0005901|GO:0006468|GO:0006955|GO:0007179|GO:0007398|GO:0009950|GO:0010862|GO:0014032|GO:0016021|GO:0019827|GO:0021983|GO:0021998|GO:0030324|GO:0030425|GO:0030501|GO:0030509|GO:0035137|GO:0042475|GO:0042733|GO:0042803|GO:0043025|GO:0045669|GO:0045893|GO:…	chr10	88516396	88684945	+	HGNC:1076|MIM:601299|HPRD:03192|Vega:OTTHUMG00000018657
658	1	0.804229	down	1.11494	-1.11494	-0.156963	4	10	4	11.9193	5	7.39474	2.15607	3.56536	2.10422	3.34039	1.97043	2.98573	BMPR1B	ALK-6|ALK6|CDw293	bone morphogenetic protein receptor, type IB	protein-coding	658	ENSG00000138696	GO:0001501|GO:0001502|GO:0001550|GO:0001654|GO:0004674|GO:0004675|GO:0004702|GO:0005025|GO:0005515|GO:0005524|GO:0005886|GO:0005887|GO:0006468|GO:0006954|GO:0009953|GO:0030501|GO:0030509|GO:0031290|GO:0035108|GO:0042698|GO:0043235|GO:0045597|GO:0045669|GO:0046332|GO:0046872|GO:0060041	chr4	95679128	96079601	+	HGNC:1077|MIM:603248|HPRD:04457|Vega:OTTHUMG00000130991
659	0.205437	0.0256426	up	1.35715	1.35715	0.44058	2468.93	3087.18	3157.14	3053.81	2796.71	2240.07	11.4257	11.8355	11.7286	11.3416	11.098	11.2286	BMPR2	BMPR-II|BMPR3|BMR2|BRK-3|PPH1|T-ALK	bone morphogenetic protein receptor, type II (serine/threonine kinase)	protein-coding	659	ENSG00000204217	GO:0001707|GO:0001938|GO:0001946|GO:0001974|GO:0003085|GO:0005024|GO:0005515|GO:0005524|GO:0005886|GO:0005887|GO:0005901|GO:0006366|GO:0007178|GO:0009267|GO:0009952|GO:0009986|GO:0010595|GO:0010634|GO:0010862|GO:0014916|GO:0016362|GO:0030308|GO:0030501|GO:0030509|GO:0030513|GO:0042127|GO:0045669|GO:0045906|GO:0046872|GO:0048010|GO:0048286|GO:0060836|GO:0060840|GO:0060841|GO:0061298|GO:2000279	chr2	203241050	203432474	+	HGNC:1078|MIM:600799|HPRD:02880|Vega:OTTHUMG00000133617
660	1	0.344803	up	1.02437	1.02437	0.0347414	0	0	1	0	0	0	0	0	0.104224	0	0	0	BMX	ETK|PSCTK2|PSCTK3	BMX non-receptor tyrosine kinase	protein-coding	660	ENSG00000102010	GO:0004713|GO:0004715|GO:0004871|GO:0005515|GO:0005524|GO:0005543|GO:0005829|GO:0006468|GO:0006915|GO:0006921|GO:0006950|GO:0007155|GO:0007165|GO:0007498|GO:0032587|GO:0035556|GO:0046777|GO:0046872	chrX	15518900	15574652	+	HGNC:1079|MIM:300101|HPRD:02111|Vega:OTTHUMG00000021180
661	0.287556	0.0422078	up	1.08836	1.08836	0.122151	700.71	713.972	797.7	876.988	965.89	726.265	9.60875	9.72315	9.74393	9.54158	9.56421	9.60358	POLR3D	BN51T|RPC4|RPC53|TSBN51	polymerase (RNA) III (DNA directed) polypeptide D, 44kDa	protein-coding	661	ENSG00000168495	GO:0003677|GO:0003682|GO:0003899|GO:0005654|GO:0005666|GO:0005829|GO:0006383|GO:0006385|GO:0006386|GO:0010467|GO:0032481|GO:0032728|GO:0045087|GO:0045089|GO:0051607	chr8	22102619	22108680	+	HGNC:1080|MIM:187280|HPRD:01755|Vega:OTTHUMG00000163778
662	0.416512	0.0722985	down	1.24764	-1.24764	-0.319197	153.986	111	164.631	225.921	244.12	196.921	7.42273	7.03784	7.46732	7.58483	7.57995	7.7207	BNIP1	NIP1|SEC20|TRG-8	BCL2/adenovirus E1B 19kDa interacting protein 1	protein-coding	662	ENSG00000113734	GO:0005515|GO:0005635|GO:0005737|GO:0005739|GO:0005783|GO:0006914|GO:0006915|GO:0007029|GO:0016192|GO:0016320|GO:0030176|GO:0031201|GO:0043066|GO:0043231|GO:0097194	chr5	172571445	172591390	+	HGNC:1082|MIM:603291|HPRD:04480|Vega:OTTHUMG00000130521
663	0.362464	0.0592489	down	1.10361	-1.10361	-0.142225	907.534	964.009	980.534	1404.37	1441.7	1131.78	9.98188	10.1563	10.0416	10.2209	10.1421	10.2436	BNIP2	BNIP-2|NIP2	BCL2/adenovirus E1B 19kDa interacting protein 2	protein-coding	663		GO:0005096|GO:0005509|GO:0005515|GO:0005635|GO:0005737|GO:0005829|GO:0006915|GO:0042692|GO:0043066|GO:0043231|GO:0043547|GO:0048471|GO:0051149	chr15	59955062	59981642	-	HGNC:1083|MIM:603292|HPRD:04481
664	1	0.78058	down	1.07343	-1.07343	-0.102232	544.772	1135.09	1072.6	1079.67	1408.04	1072.43	9.24558	10.392	10.1711	9.84154	10.108	10.1659	BNIP3	NIP3	BCL2/adenovirus E1B 19kDa interacting protein 3	protein-coding	664		GO:0001666|GO:0005515|GO:0005634|GO:0005635|GO:0005654|GO:0005737|GO:0005739|GO:0005741|GO:0006309|GO:0006338|GO:0006915|GO:0008219|GO:0008626|GO:0010637|GO:0019048|GO:0030425|GO:0031307|GO:0031966|GO:0035694|GO:0042802|GO:0042803|GO:0043065|GO:0043066|GO:0043243|GO:0043653|GO:0045837|GO:0046902|GO:0046982|GO:0048102|GO:0050873|GO:0051020|GO:0051402|GO:0051607|GO:0055093|GO:0070301|GO:0071260|GO:…	chr10	133781187	133795517	-	HGNC:1084|MIM:603293|HPRD:04482
665	0.0822569	0.00539323	up	2.00063	2.00063	1.00046	2424.04	3060.32	3443.46	2177.04	2320.41	1254.99	11.3993	11.8229	11.8539	10.8533	10.8287	10.3927	BNIP3L	BNIP3a|NIX	BCL2/adenovirus E1B 19kDa interacting protein 3-like	protein-coding	665	ENSG00000104765	GO:0005515|GO:0005521|GO:0005635|GO:0005739|GO:0005741|GO:0005783|GO:0006915|GO:0016021|GO:0019048|GO:0031224|GO:0035694|GO:0042802|GO:0042803|GO:0043065|GO:0043066|GO:0046982|GO:0051607	chr8	26240523	26270644	+	HGNC:1085|MIM:605368|HPRD:07288|Vega:OTTHUMG00000099433
666	0.994989	0.260155	up	1.18942	1.18942	0.250259	1666.91	1479.62	1223.91	1724.87	1954.81	1057.34	10.859	10.7744	10.3615	10.5174	10.5813	10.1454	BOK	BCL2L9|BOKL	BCL2-related ovarian killer	protein-coding	666	ENSG00000176720	GO:0005515|GO:0005634|GO:0005737|GO:0005739|GO:0006915|GO:0006917|GO:0006919|GO:0007420|GO:0008283|GO:0008584|GO:0031966|GO:0046982|GO:0048709|GO:0051400|GO:0072332|GO:1900119	chr2	242498146	242513553	+	HGNC:1087|MIM:605404|HPRD:05657|Vega:OTTHUMG00000133411
667	1	0.523249	down	1.05181	-1.05181	-0.0728789	4320.5	3336.88	3577.72	5243.12	5294.93	4296.53	12.2331	11.9477	11.909	12.1214	12.0189	12.1682	DST	BP240|BPA|BPAG1|CATX-15|CATX15|D6S1101|DMH|DT|HSAN6|MACF2	dystonin	protein-coding	667	ENSG00000151914	GO:0000226|GO:0003779|GO:0005178|GO:0005509|GO:0005515|GO:0005604|GO:0005634|GO:0005635|GO:0005737|GO:0005789|GO:0005829|GO:0005882|GO:0005938|GO:0007010|GO:0007050|GO:0007155|GO:0007229|GO:0007409|GO:0008022|GO:0008090|GO:0009611|GO:0009925|GO:0015629|GO:0015630|GO:0016021|GO:0016023|GO:0030011|GO:0030018|GO:0030056|GO:0030198|GO:0030424|GO:0031110|GO:0031122|GO:0031252|GO:0031581|GO:0031673|GO:…	chr6	56322785	56819426	-	HGNC:1090|MIM:113810|HPRD:00222|Vega:OTTHUMG00000014913
668	0.261128	0.0367792	up	2.40504	2.40504	1.26606	6	3	7	3	2	3	2.74104	1.82839	2.91158	1.35013	0.648499	1.68419	FOXL2	BPES|BPES1|PFRK|PINTO|POF3	forkhead box L2	protein-coding	668	ENSG00000183770	GO:0001541|GO:0002074|GO:0003677|GO:0003690|GO:0003700|GO:0003705|GO:0005515|GO:0005634|GO:0005667|GO:0006309|GO:0006917|GO:0007389|GO:0008134|GO:0008301|GO:0019101|GO:0030154|GO:0030331|GO:0031624|GO:0042703|GO:0043028|GO:0043065|GO:0043280|GO:0043565|GO:0045892|GO:0045893|GO:0045944|GO:0048048|GO:0051090|GO:0060014|GO:0060026	chr3	138663066	138665982	-	HGNC:1092|MIM:605597|HPRD:05723|Vega:OTTHUMG00000159889
669	1	0.825683	down	1.03154	-1.03154	-0.0447931	380.632	233.987	279.96	383.375	404.789	350.48	8.72833	8.11371	8.2333	8.34777	8.30953	8.55242	BPGM	DPGM	2,3-bisphosphoglycerate mutase	protein-coding	669	ENSG00000172331	GO:0004082|GO:0004083|GO:0004619|GO:0005975|GO:0006096|GO:0007585	chr7	134331531	134364567	+	HGNC:1093|MIM:613896|HPRD:01961|Vega:OTTHUMG00000155380
670	1	0.533669	up	1.06043	1.06043	0.0846491	116.206	111.169	93.921	124.776	146.354	110.729	7.01661	7.04004	6.6576	6.72835	6.84182	6.89013	BPHL	BPH-RP|MCNAA|VACVASE	biphenyl hydrolase-like (serine hydrolase)	protein-coding	670	ENSG00000137274	GO:0005739|GO:0006520|GO:0009636|GO:0016787	chr6	3118610	3153432	+	HGNC:1094|MIM:603156|HPRD:04403|Vega:OTTHUMG00000014140
671	1	0.344447	up	1.78004	1.78004	0.831908	5.0618	0	0	0	0	0	2.49573	0	0	0	0	0	BPI	BPIFD1|rBPI	bactericidal/permeability-increasing protein	protein-coding	671	ENSG00000101425	GO:0001530|GO:0005576|GO:0005737|GO:0005887|GO:0006955|GO:0032715|GO:0032717|GO:0032720|GO:0042742|GO:0043031	chr20	36932552	36965905	+	HGNC:1095|MIM:109195|HPRD:00174|Vega:OTTHUMG00000032441
672	0.0382623	0.000789745	down	7.38296	-7.38296	-2.8842	120.132	94.5526	54.9868	777.027	823.935	780.229	7.06455	6.80647	5.88524	9.36698	9.33489	9.70698	BRCA1	BRCAI|BRCC1|BROVCA1|IRIS|PNCA4|PPP1R53|PSCP|RNF53	breast cancer 1, early onset	protein-coding	672	ENSG00000012048	GO:0000151|GO:0000724|GO:0001726|GO:0003677|GO:0003713|GO:0003723|GO:0004842|GO:0005515|GO:0005634|GO:0005654|GO:0005694|GO:0005886|GO:0005925|GO:0006281|GO:0006301|GO:0006302|GO:0006357|GO:0006359|GO:0006633|GO:0006915|GO:0006974|GO:0006978|GO:0007049|GO:0007059|GO:0008270|GO:0008274|GO:0008630|GO:0010212|GO:0015631|GO:0016567|GO:0019899|GO:0030521|GO:0030529|GO:0031398|GO:0031436|GO:0031572|GO:…	chr17	41196312	41277500	-	HGNC:1100|MIM:113705|HPRD:00218|Vega:OTTHUMG00000157426
673	1	0.405299	down	1.03643	-1.03643	-0.0516272	125.763	136.089	142.541	186.376	199.668	145.048	7.13064	7.33183	7.25945	7.30723	7.28996	7.27962	BRAF	B-RAF1|BRAF1|NS7|RAFB1	v-raf murine sarcoma viral oncogene homolog B	protein-coding	673	ENSG00000157764	GO:0000186|GO:0004672|GO:0004674|GO:0005057|GO:0005509|GO:0005515|GO:0005524|GO:0005634|GO:0005829|GO:0005886|GO:0006468|GO:0007264|GO:0007268|GO:0008543|GO:0009887|GO:0010628|GO:0033138|GO:0043066|GO:0048011|GO:0070374|GO:0070849|GO:0071277	chr7	140433813	140624564	-	HGNC:1097|MIM:164757|HPRD:01264|Vega:OTTHUMG00000157457
675	0.0342256	0.000521779	down	4.67446	-4.67446	-2.2248	86.4737	76.4605	51.9342	433.537	421.789	381.171	6.59026	6.50007	5.80284	8.52518	8.36888	8.67352	BRCA2	BRCC2|BROVCA2|FACD|FAD|FAD1|FANCB|FANCD|FANCD1|GLM3|PNCA2	breast cancer 2, early onset	protein-coding	675	ENSG00000139618	GO:0000724|GO:0000910|GO:0001556|GO:0001833|GO:0002020|GO:0003697|GO:0004402|GO:0005515|GO:0005634|GO:0005654|GO:0005730|GO:0005737|GO:0005813|GO:0006281|GO:0006289|GO:0006302|GO:0006978|GO:0007141|GO:0007283|GO:0007420|GO:0007569|GO:0008585|GO:0010165|GO:0010225|GO:0010332|GO:0010484|GO:0010485|GO:0030097|GO:0030141|GO:0032465|GO:0033593|GO:0033600|GO:0042771|GO:0043015|GO:0043234|GO:0043966|GO:…	chr13	32889617	32973809	+	HGNC:1101|MIM:600185|HPRD:02554|Vega:OTTHUMG00000017411
676	1	1	down	1	-1	0	0	0	0	0	0	0	0	0	0	0	0	0	BRDT	BRD6|CT9	bromodomain, testis-specific	protein-coding	676	ENSG00000137948	GO:0001207|GO:0003713|GO:0005634|GO:0006338|GO:0006351|GO:0006397|GO:0007140|GO:0007141|GO:0007283|GO:0008380|GO:0030154|GO:0042393|GO:0043484|GO:0051039|GO:0070577	chr1	92414928	92479985	+	HGNC:1105|MIM:602144|HPRD:03684|Vega:OTTHUMG00000010113
677	0.309144	0.0469478	up	1.763	1.763	0.818035	1852.51	1864.51	3698.65	1988.43	1890.25	1232.68	11.0113	11.108	11.957	10.7226	10.5329	10.3668	ZFP36L1	BRF1|Berg36|ERF-1|ERF1|RNF162B|TIS11B|cMG1	ZFP36 ring finger protein-like 1	protein-coding	677	ENSG00000185650	GO:0000288|GO:0001570|GO:0003677|GO:0003700|GO:0003729|GO:0005515|GO:0005634|GO:0005829|GO:0006355|GO:0006417|GO:0010467|GO:0016070|GO:0016071|GO:0033077|GO:0043488|GO:0046872	chr14	69254372	69262960	-	HGNC:1107|MIM:601064|HPRD:03041|Vega:OTTHUMG00000171385
678	1	0.840525	down	1.03781	-1.03781	-0.0535403	1315.62	765.814	919.755	1615.28	1452.28	877.513	10.5176	9.82428	9.94933	10.4227	10.1526	9.87651	ZFP36L2	BRF2|ERF-2|ERF2|RNF162C|TIS11D	ZFP36 ring finger protein-like 2	protein-coding	678	ENSG00000152518	GO:0000288|GO:0003677|GO:0003700|GO:0005634|GO:0005737|GO:0006355|GO:0006402|GO:0008283|GO:0017091|GO:0030097|GO:0035019|GO:0043488|GO:0046872|GO:0048103|GO:0060216|GO:1900153|GO:2000737	chr2	43449541	43453745	-	HGNC:1108|MIM:612053|HPRD:18319|Vega:OTTHUMG00000128642
680	1	1	down	1	-1	0	0	0	0	0	0	0	0	0	0	0	0	0	BRS3		bombesin-like receptor 3	protein-coding	680		GO:0004946|GO:0005886|GO:0006006|GO:0008217|GO:0008343|GO:0016021|GO:0043005|GO:0043025	chrX	135570125	135574598	+	HGNC:1113|MIM:300107|HPRD:02116
682	0.104449	0.00835115	up	1.37659	1.37659	0.461102	7076.92	7279.42	9381.68	7255.55	8192.4	6194.34	12.945	13.073	13.2999	12.59	12.6486	12.696	BSG	5F7|CD147|EMMPRIN|M6|OK|TCSF	basigin (Ok blood group)	protein-coding	682	ENSG00000172270	GO:0000139|GO:0002080|GO:0005515|GO:0005537|GO:0005739|GO:0005886|GO:0006090|GO:0007166|GO:0007566|GO:0007596|GO:0016021|GO:0042383|GO:0042470|GO:0042475|GO:0043434|GO:0044237|GO:0044281|GO:0045121|GO:0046689|GO:0046697|GO:0050900|GO:0051591	chr19	571277	583493	+	HGNC:1116|MIM:109480|HPRD:00176|Vega:OTTHUMG00000177718
683	0.547741	0.109028	up	1.54951	1.54951	0.631813	649.87	620.688	863.926	901.957	605.62	340.782	9.50008	9.52115	9.85899	9.58208	8.89077	8.51193	BST1	CD157	bone marrow stromal cell antigen 1	protein-coding	683	ENSG00000109743	GO:0003953|GO:0005886|GO:0006959|GO:0007275|GO:0019898|GO:0031225	chr4	15704573	15733796	+	HGNC:1118|MIM:600387|HPRD:02665|Vega:OTTHUMG00000097739
684	1	0.518144	up	1.76508	1.76508	0.819737	6	3	36.8947	3	16	5	2.74104	1.82839	5.30957	1.35013	3.6485	2.42116	BST2	CD317|TETHERIN	bone marrow stromal cell antigen 2	protein-coding	684	ENSG00000130303	GO:0002737|GO:0004871|GO:0005515|GO:0005737|GO:0005770|GO:0005794|GO:0005886|GO:0005887|GO:0006959|GO:0007165|GO:0007267|GO:0007275|GO:0008191|GO:0008283|GO:0009615|GO:0009986|GO:0016324|GO:0030308|GO:0030336|GO:0031225|GO:0032956|GO:0034341|GO:0035455|GO:0035456|GO:0042113|GO:0042803|GO:0043123|GO:0044459|GO:0045071|GO:0045087|GO:0045121|GO:0051607|GO:1901253	chr19	17513748	17516457	-	HGNC:1119|MIM:600534|HPRD:02759|Vega:OTTHUMG00000165993
685	1	0.273287	up	1.70185	1.70185	0.767107	3.73684	1	0	0	0	0	2.05789	0.243428	0	0	0	0	BTC		betacellulin	protein-coding	685		GO:0005154|GO:0005576|GO:0005615|GO:0005886|GO:0007173|GO:0008083|GO:0008284|GO:0008543|GO:0016021|GO:0038095|GO:0043066|GO:0045087|GO:0048011|GO:0048015|GO:0051781	chr4	75671448	75719882	-	HGNC:1121|MIM:600345|HPRD:02643
686	0.407609	0.0700478	up	1.2431	1.2431	0.313942	192.419	150.737	223.789	194.748	201.879	170.803	7.74418	7.47932	7.91022	7.37063	7.30585	7.51542	BTD		biotinidase	protein-coding	686	ENSG00000169814	GO:0004075|GO:0005576|GO:0005615|GO:0005730|GO:0006766|GO:0006767|GO:0006768|GO:0007417|GO:0008544|GO:0043204|GO:0044281|GO:0045177|GO:0047708	chr3	15642859	15687328	+	HGNC:1122|MIM:609019|HPRD:08359|Vega:OTTHUMG00000129861
687	0.218547	0.0280644	up	2.09471	2.09471	1.06675	1721.7	1215.93	1341.93	1374.79	857.934	515	10.9057	10.4913	10.4943	10.1902	9.39322	9.10766	KLF9	BTEB|BTEB1	Kruppel-like factor 9	protein-coding	687	ENSG00000119138	GO:0003677|GO:0003700|GO:0005634|GO:0006351|GO:0006357|GO:0007566|GO:0046872|GO:0050847|GO:0097067	chr9	72999513	73029573	-	HGNC:1123|MIM:602902|HPRD:04211|Vega:OTTHUMG00000019991
688	1	0.263323	down	1.57899	-1.57899	-0.659006	157	89	45	189.974	175	147.974	7.45069	6.71916	5.59608	7.33482	7.09971	7.30842	KLF5	BTEB2|CKLF|IKLF	Kruppel-like factor 5 (intestinal)	protein-coding	688	ENSG00000102554	GO:0001525|GO:0003677|GO:0003700|GO:0005634|GO:0005730|GO:0005794|GO:0006366|GO:0030033|GO:0035914|GO:0043231|GO:0045893|GO:0046872	chr13	73629114	73651680	+	HGNC:6349|MIM:602903|HPRD:04212|Vega:OTTHUMG00000017074
689	0.584027	0.120565	down	1.11145	-1.11145	-0.15244	4043.3	4095.98	4946.54	6142.83	6728.06	5408.48	12.1374	12.2434	12.3764	12.3499	12.3645	12.5002	BTF3	BETA-NAC|BTF3a|BTF3b|NACB	basic transcription factor 3	protein-coding	689	ENSG00000145741	GO:0001701|GO:0005515|GO:0005634|GO:0006355|GO:0006366	chr5	72794250	72801448	+	HGNC:1125|MIM:602542|HPRD:03966|Vega:OTTHUMG00000102031
690	1	1	down	1	-1	0	0	0.333333	0	0.333333	0	0	0	0	0	0	0	0	BTF3P11	BTF3L1|HUMBTFB|OCIF|OPG|TNFRSF11B	basic transcription factor 3 pseudogene 11	pseudo	690			chr13	77502585	77503224	+	HGNC:1126|MIM:602543
693	1	1	down	1	-1	0	0	0	0	0	0	0	0	0	0	0	0	0	BTF3P1	HUMBTFA	basic transcription factor 3, pseudogene 1	pseudo	693			chr8	52633816	52635606	-	HGNC:1129
694	0.25819	0.0361484	up	1.47583	1.47583	0.561527	701.119	836.431	959.132	787	649	680.835	9.60959	9.95153	10.0098	9.38538	8.99057	9.51039	BTG1		B-cell translocation gene 1, anti-proliferative	protein-coding	694		GO:0003712|GO:0005515|GO:0005634|GO:0005737|GO:0006355|GO:0006479|GO:0006979|GO:0007283|GO:0008285|GO:0016477|GO:0019899|GO:0019900|GO:0030308|GO:0042981|GO:0043434|GO:0045603|GO:0045663|GO:0045766	chr12	92534054	92539673	-	HGNC:1130|MIM:109580|HPRD:15912
695	1	1	down	1	-1	0	0	0	0	0	1	0.526316	0	0	0	0	0	0	BTK	AGMX1|AT|ATK|BPK|IMD1|PSCTK1|XLA	Bruton agammaglobulinemia tyrosine kinase	protein-coding	695	ENSG00000010671	GO:0002224|GO:0002250|GO:0002721|GO:0002755|GO:0002902|GO:0004713|GO:0004715|GO:0005515|GO:0005524|GO:0005547|GO:0005634|GO:0005737|GO:0005829|GO:0005886|GO:0006351|GO:0006468|GO:0007249|GO:0007498|GO:0018108|GO:0019722|GO:0031410|GO:0034134|GO:0034142|GO:0035556|GO:0038095|GO:0038123|GO:0038124|GO:0042113|GO:0042802|GO:0043231|GO:0045087|GO:0045121|GO:0045579|GO:0046872|GO:0048469|GO:0050853|GO:…	chrX	100604435	100641212	-	HGNC:1133|MIM:300300|HPRD:02248|Vega:OTTHUMG00000022022
696	1	1	down	1	-1	0	0	0	0	1	0	0	0	0	0	0	0	0	BTN1A1	BT|BTN	butyrophilin, subfamily 1, member A1	protein-coding	696	ENSG00000124557	GO:0004872|GO:0005576|GO:0005887	chr6	26501495	26510652	+	HGNC:1135|MIM:601610|HPRD:03365|Vega:OTTHUMG00000016358
699	0.0983786	0.00753017	down	6.68017	-6.68017	-2.73988	370.582	232.7	91.7105	1674.33	1716.42	1630.3	8.68972	8.10575	6.62324	10.4745	10.3937	10.7701	BUB1	BUB1A|BUB1L|hBUB1	BUB1 mitotic checkpoint serine/threonine kinase	protein-coding	699	ENSG00000169679	GO:0000278|GO:0000776|GO:0000777|GO:0000780|GO:0004672|GO:0004674|GO:0005515|GO:0005524|GO:0005829|GO:0006915|GO:0007059|GO:0007063|GO:0007067|GO:0007093|GO:0007094|GO:0008283|GO:0019048|GO:0051301|GO:0051983|GO:0071173	chr2	111395275	111435684	-	HGNC:1148|MIM:602452|HPRD:03907|Vega:OTTHUMG00000153638
701	0.104487	0.00835935	down	7.03647	-7.03647	-2.81485	299.274	197.516	69.3556	1414.9	1468.78	1365.87	8.3814	7.86926	6.22016	10.2316	10.1689	10.5148	BUB1B	BUB1beta|BUBR1|Bub1A|MAD3L|MVA1|SSK1|hBUBR1	BUB1 mitotic checkpoint serine/threonine kinase B	protein-coding	701	ENSG00000156970	GO:0000278|GO:0000776|GO:0000777|GO:0000778|GO:0000940|GO:0004672|GO:0004674|GO:0005515|GO:0005524|GO:0005680|GO:0005737|GO:0005815|GO:0005829|GO:0006915|GO:0007049|GO:0007051|GO:0007067|GO:0007091|GO:0007093|GO:0007094|GO:0008283|GO:0031145|GO:0034501|GO:0048015|GO:0048471|GO:0051233|GO:0051301|GO:0051436|GO:0051439|GO:0071459	chr15	40453210	40513337	+	HGNC:1149|MIM:602860|HPRD:04176|Vega:OTTHUMG00000129877
705	0.130013	0.0121309	down	1.79363	-1.79363	-0.842886	388.433	352.759	257.671	740.474	802.324	681.512	8.7576	8.70597	8.11361	9.29747	9.29654	9.51182	BYSL	BYSTIN	bystin-like	protein-coding	705	ENSG00000112578	GO:0000462|GO:0001829|GO:0005515|GO:0005634|GO:0005730|GO:0005737|GO:0007155|GO:0007565|GO:0008283|GO:0043231|GO:0045177	chr6	41888965	41900784	+	HGNC:1157|MIM:603871|HPRD:04848|Vega:OTTHUMG00000014687
706	0.108773	0.00889055	up	1.37185	1.37185	0.456122	2434.04	2206.53	2030.29	2131.91	2462.53	1598.81	11.4052	11.351	11.0917	10.8231	10.9144	10.742	TSPO	BPBS|BZRP|DBI|IBP|MBR|PBR|PBS|PKBS|PTBR|mDRC|pk18	translocator protein (18kDa)	protein-coding	706	ENSG00000100300	GO:0005497|GO:0005741|GO:0006626|GO:0006694|GO:0006783|GO:0006820|GO:0006915|GO:0007568|GO:0008202|GO:0008283|GO:0008347|GO:0008503|GO:0010042|GO:0010266|GO:0010940|GO:0014012|GO:0015485|GO:0016021|GO:0030325|GO:0032374|GO:0032570|GO:0032720|GO:0033574|GO:0042493|GO:0043065|GO:0045019|GO:0048266|GO:0050810|GO:0051901|GO:0051928|GO:0060242|GO:0060252|GO:0060253|GO:0071222|GO:0071294|GO:0071476|GO:…	chr22	43547520	43559248	+	HGNC:1158|MIM:109610|HPRD:15913|Vega:OTTHUMG00000150573
708	0.0314003	0.000380159	down	2.10159	-2.10159	-1.07148	1120.56	1235.86	1096.6	2903.02	3534.36	2730.29	10.2861	10.5147	10.203	11.2685	11.4357	11.5141	C1QBP	GC1QBP|HABP1|SF2p32|gC1Q-R|gC1qR|p32	complement component 1, q subcomponent binding protein	protein-coding	708	ENSG00000108561	GO:0000122|GO:0001849|GO:0003714|GO:0003729|GO:0005080|GO:0005515|GO:0005540|GO:0005615|GO:0005634|GO:0005730|GO:0005737|GO:0005739|GO:0005759|GO:0005829|GO:0005886|GO:0006351|GO:0006397|GO:0006915|GO:0006955|GO:0006958|GO:0007596|GO:0007597|GO:0008134|GO:0008380|GO:0009986|GO:0014065|GO:0016020|GO:0019048|GO:0030449|GO:0030984|GO:0031690|GO:0032689|GO:0032695|GO:0039534|GO:0039536|GO:0042256|GO:…	chr17	5336099	5342471	-	HGNC:1243|MIM:601269|HPRD:03168|Vega:OTTHUMG00000177875
710	1	0.927447	down	1.12557	-1.12557	-0.170657	20	5	223.919	82.7628	96	7.98684	4.478	2.56536	7.91106	6.13607	6.23346	3.09685	SERPING1	C1IN|C1INH|C1NH|HAE1|HAE2	serpin peptidase inhibitor, clade G (C1 inhibitor), member 1	protein-coding	710	ENSG00000149131	GO:0001869|GO:0002576|GO:0004867|GO:0005515|GO:0005576|GO:0005615|GO:0006958|GO:0007596|GO:0007597|GO:0008015|GO:0010951|GO:0030168|GO:0031093|GO:0042730|GO:0045087	chr11	57365027	57382326	+	HGNC:1228|MIM:606860|HPRD:06033|Vega:OTTHUMG00000150304
711	1	1	down	1	-1	0	0	0	0	0	0	0	0	0	0	0	0	0	ERC2-IT1	C1orf1|C3orf51|Po42	ERC2 intronic transcript 1 (non-protein coding)	miscRNA	711			chr3	55691243	55693497	-	HGNC:1229|HPRD:04924
712	1	1	down	1	-1	0	0	0	0	0	0	0	0	0	0	0	0	0	C1QA		complement component 1, q subcomponent, A chain	protein-coding	712	ENSG00000173372	GO:0005515|GO:0005576|GO:0005581|GO:0005602|GO:0006956|GO:0006958|GO:0007267|GO:0045087	chr1	22963118	22966175	+	HGNC:1241|MIM:120550|HPRD:00393|Vega:OTTHUMG00000002893
713	1	1	down	1	-1	0	0	0	0	0	0	0	0	0	0	0	0	0	C1QB		complement component 1, q subcomponent, B chain	protein-coding	713	ENSG00000173369	GO:0005515|GO:0005576|GO:0005581|GO:0005602|GO:0006956|GO:0006958|GO:0042803|GO:0045087|GO:0048839	chr1	22979682	22988029	+	HGNC:1242|MIM:120570|HPRD:00394|Vega:OTTHUMG00000002896
714	1	1	down	1	-1	0	0	0	0	0	0	0	0	0	0	0	0	0	C1QC	C1Q-C|C1QG	complement component 1, q subcomponent, C chain	protein-coding	714	ENSG00000159189	GO:0005576|GO:0005581|GO:0006955|GO:0006956|GO:0006958|GO:0030853|GO:0045087|GO:0045650	chr1	22970118	22974603	+	HGNC:1245|MIM:120575|HPRD:00395|Vega:OTTHUMG00000002891
716	0.067684	0.00357095	up	5.23907	5.23907	2.38931	2081.62	2069.2	4957.26	957.156	685.131	449.986	11.1796	11.2583	12.3796	9.66777	9.06874	8.91297	C1S		complement component 1, s subcomponent	protein-coding	716	ENSG00000182326	GO:0004252|GO:0005509|GO:0005515|GO:0005576|GO:0006508|GO:0006956|GO:0006958|GO:0042802|GO:0045087	chr12	7167980	7178335	+	HGNC:1247|MIM:120580|HPRD:00397|Vega:OTTHUMG00000150305
717	0.490638	0.0918006	up	3.12209	3.12209	1.64251	6	4	1	1	1.42667	0	2.74104	2.24343	0.104224	0	0.161147	0	C2	CO2	complement component 2	protein-coding	717	ENSG00000166278	GO:0004252|GO:0005576|GO:0005615|GO:0006508|GO:0006956|GO:0006958|GO:0030449|GO:0045087	chr6	31865562	31913451	+	HGNC:1248|MIM:613927|HPRD:08939|Vega:OTTHUMG00000031190
718	0.121825	0.0108327	up	10.5881	10.5881	3.40438	1262.42	212.796	523.837	51.2254	46.9598	97.9408	10.458	7.97676	9.1372	5.44395	5.20185	6.71307	C3	AHUS5|ARMD9|ASP|C3a|C3b|CPAMD1	complement component 3	protein-coding	718	ENSG00000125730	GO:0001798|GO:0001934|GO:0001970|GO:0004866|GO:0005102|GO:0005515|GO:0005576|GO:0005615|GO:0005886|GO:0006631|GO:0006954|GO:0006955|GO:0006956|GO:0006957|GO:0006958|GO:0007165|GO:0007186|GO:0010575|GO:0010828|GO:0010866|GO:0010884|GO:0030449|GO:0031715|GO:0045087|GO:0045745|GO:0045766|GO:0050766|GO:0050776|GO:0070062	chr19	6677846	6720693	-	HGNC:1318|MIM:120700|HPRD:00400|Vega:OTTHUMG00000150335
719	1	0.447392	down	1.43033	-1.43033	-0.516347	5	18	13	27	14	18	2.478	4.41335	3.80466	4.52005	3.45585	4.26915	C3AR1	AZ3B|C3AR|HNFAG09	complement component 3a receptor 1	protein-coding	719	ENSG00000171860	GO:0004435|GO:0004876|GO:0004930|GO:0004943|GO:0004982|GO:0005886|GO:0005887|GO:0006935|GO:0006954|GO:0007186|GO:0007204|GO:0008015|GO:0010575|GO:0010759|GO:0045766|GO:0090023	chr12	8210919	8218955	-	HGNC:1319|MIM:605246|HPRD:05581|Vega:OTTHUMG00000168569
720	0.0551859	0.00222769	up	5.57247	5.57247	2.47832	248.288	110.541	133.986	39.8026	50.3675	21.067	8.11194	7.03187	7.17016	5.07995	5.30292	4.49614	C4A	C4|C4A2|C4A3|C4A4|C4A6|C4AD|C4S|CO4|CPAMD2|RG	complement component 4A (Rodgers blood group)	protein-coding	720	ENSG00000244731	GO:0004866|GO:0005576|GO:0005615|GO:0005886|GO:0006954|GO:0006956|GO:0006958|GO:0030449|GO:0045087	chr6	31949834	31970457	+	HGNC:1323|MIM:120810|HPRD:00401|Vega:OTTHUMG00000031186
721	0.0488472	0.00168106	up	5.53104	5.53104	2.46755	224.43	111.016	117.973	38.7632	44.3806	20.067	7.9662	7.03805	6.98653	5.04178	5.12036	4.42598	C4B_2	C4B1|C4B12|C4B2|C4B3|C4B5|C4BD|C4B_2|C4F|CH|CO4|CPAMD3	complement component 4B (Chido blood group)	protein-coding	721	ENSG00000224389	GO:0004866|GO:0005576|GO:0005615|GO:0005886|GO:0006954|GO:0006956|GO:0006958|GO:0030449|GO:0045087	chr6	31982572	32003195	+	HGNC:1324|MIM:120820|HPRD:00402|HPRD:18631|Vega:OTTHUMG00000031187
722	1	0.344447	up	1.77276	1.77276	0.826001	5	0	0	0	0	0	2.478	0	0	0	0	0	C4BPA	C4BP|PRP	complement component 4 binding protein, alpha	protein-coding	722	ENSG00000123838	GO:0002199|GO:0005515|GO:0005576|GO:0005737|GO:0005886|GO:0006958|GO:0007339|GO:0030449|GO:0043159|GO:0045087	chr1	207277607	207318317	+	HGNC:1325|MIM:120830|HPRD:00403|Vega:OTTHUMG00000036173
724	1	1	down	1	-1	0	0	0	0	0	0	0	0	0	0	0	0	0	C4BPAP2	C4BPAL2	complement component 4 binding protein, alpha pseudogene 2	pseudo	724			chr1	207399143	207402547	+	HGNC:1327
725	1	0.736193	down	1.35327	-1.35327	-0.43645	61.4211	8.78895	3.19737	16.0921	22.3421	23.6447	6.09674	3.37912	1.78111	3.77344	4.13019	4.66268	C4BPB	C4BP	complement component 4 binding protein, beta	protein-coding	725	ENSG00000123843	GO:0005576|GO:0005886|GO:0006958|GO:0007596|GO:0030449|GO:0045087	chr1	207262187	207273337	+	HGNC:1328|MIM:120831|HPRD:00404|Vega:OTTHUMG00000036035
726	1	0.545729	down	1.05134	-1.05134	-0.0722312	451.736	511.347	497.929	756.499	667.864	525.744	8.97541	9.24159	9.06402	9.32836	9.03191	9.13744	CAPN5	HTRA3|nCL-3	calpain 5	protein-coding	726	ENSG00000149260	GO:0004198|GO:0005622|GO:0006508|GO:0007165|GO:0009986	chr11	76777992	76837198	+	HGNC:1482|MIM:602537|HPRD:03963|Vega:OTTHUMG00000165192
727	0.205405	0.0256299	down	1.52687	-1.52687	-0.610579	63.1182	51.9737	53.3816	136.605	97.526	92.9869	6.13606	5.94314	5.84249	6.85903	6.25621	6.63818	C5	C5a|C5b|CPAMD4	complement component 5	protein-coding	727	ENSG00000106804	GO:0000187|GO:0001701|GO:0002523|GO:0004866|GO:0005102|GO:0005576|GO:0005579|GO:0005615|GO:0006874|GO:0006917|GO:0006935|GO:0006950|GO:0006954|GO:0006956|GO:0006957|GO:0006958|GO:0007166|GO:0007186|GO:0008009|GO:0010575|GO:0010700|GO:0010760|GO:0019835|GO:0030449|GO:0031714|GO:0033602|GO:0042593|GO:0045087|GO:0045766|GO:0050921|GO:0090197	chr9	123714614	123812554	-	HGNC:1331|MIM:120900|HPRD:00405|Vega:OTTHUMG00000020579
728	0.173238	0.0192477	up	5.76377	5.76377	2.52701	9	10.9559	27.36	7	2	2	3.326	3.69706	4.87822	2.57252	0.648499	1.09923	C5AR1	C5A|C5AR|C5R1|CD88	complement component 5a receptor 1	protein-coding	728	ENSG00000197405	GO:0000187|GO:0001856|GO:0004878|GO:0004944|GO:0004982|GO:0005886|GO:0005887|GO:0006915|GO:0006935|GO:0006954|GO:0006955|GO:0006968|GO:0007165|GO:0007202|GO:0007204|GO:0007606|GO:0009986|GO:0016323|GO:0021534|GO:0030593|GO:0031100|GO:0032494|GO:0032496|GO:0038178|GO:0042789|GO:0043524|GO:0045177|GO:0050679|GO:0050830|GO:0070374	chr19	47813104	47825327	+	HGNC:1338|MIM:113995|HPRD:00224|Vega:OTTHUMG00000183504
729	1	1	down	1	-1	0	0	0	0	0	0	0	0	0	0	0	0	0	C6		complement component 6	protein-coding	729	ENSG00000039537	GO:0001701|GO:0001970|GO:0005515|GO:0005576|GO:0005579|GO:0006956|GO:0006958|GO:0019835|GO:0030449|GO:0045087|GO:0045766	chr5	41142248	41261540	-	HGNC:1339|MIM:217050|HPRD:01956|Vega:OTTHUMG00000094781
730	1	1	down	1	-1	0	0	0	0	0	0	0	0	0	0	0	0	0	C7		complement component 7	protein-coding	730	ENSG00000112936	GO:0005576|GO:0005579|GO:0006956|GO:0006957|GO:0006958|GO:0019835|GO:0030449|GO:0045087	chr5	40909599	40983042	+	HGNC:1346|MIM:217070|HPRD:01957|Vega:OTTHUMG00000150340
731	1	1	down	1	-1	0	0	0	0	0	0	0	0	0	0	0	0	0	C8A		complement component 8, alpha polypeptide	protein-coding	731	ENSG00000157131	GO:0005576|GO:0005579|GO:0005615|GO:0006955|GO:0006956|GO:0006957|GO:0006958|GO:0016020|GO:0019835|GO:0030449|GO:0045087	chr1	57320443	57383894	+	HGNC:1352|MIM:120950|HPRD:00409|Vega:OTTHUMG00000008306
732	1	0.344449	up	1.29063	1.29063	0.368075	0	0	2	0	0	0	0	0	1.10422	0	0	0	C8B	C82	complement component 8, beta polypeptide	protein-coding	732	ENSG00000021852	GO:0005576|GO:0005579|GO:0005615|GO:0006955|GO:0006956|GO:0006957|GO:0006958|GO:0016020|GO:0019835|GO:0030449|GO:0032403|GO:0045087	chr1	57394883	57431813	-	HGNC:1353|MIM:120960|HPRD:00410|Vega:OTTHUMG00000008305
733	0.505481	0.0960909	up	2.02628	2.02628	1.01883	1	2.02632	3.43421	1.14474	1.51316	0	0.156074	1.26229	1.8842	0	0.246061	0	C8G	C8C	complement component 8, gamma polypeptide	protein-coding	733	ENSG00000176919	GO:0001848|GO:0005576|GO:0005579|GO:0005615|GO:0006957|GO:0006958|GO:0019835|GO:0019841|GO:0030449|GO:0032403|GO:0045087	chr9	139839698	139841426	+	HGNC:1354|MIM:120930|HPRD:00407|Vega:OTTHUMG00000020955
734	0.819201	0.197388	down	1.13192	-1.13192	-0.178775	343.572	273.29	324.743	437.857	469.137	427.829	8.58054	8.33772	8.44738	8.53948	8.52236	8.84012	OSGIN2	C8orf1|hT41	oxidative stress induced growth inhibitor family member 2	protein-coding	734	ENSG00000164823	GO:0003674|GO:0005575|GO:0007126|GO:0007281	chr8	90914096	90940095	+	HGNC:1355|MIM:604598|HPRD:06853|Vega:OTTHUMG00000163811
735	1	0.93133	down	1.03885	-1.03885	-0.0549836	1.97222	1	1	1	4	0	1.1359	0.243428	0.104224	0	1.6485	0	C9		complement component 9	protein-coding	735	ENSG00000113600	GO:0005576|GO:0005579|GO:0005737|GO:0005886|GO:0005887|GO:0006957|GO:0006958|GO:0019835|GO:0019836|GO:0030449|GO:0045087	chr5	39284378	39364655	-	HGNC:1358|MIM:120940|HPRD:00408|Vega:OTTHUMG00000094767
738	0.0431057	0.00119572	up	1.19548	1.19548	0.257584	860.915	809.157	949.183	987.54	1047.59	743.441	9.9058	9.9037	9.99477	9.71286	9.68135	9.6373	VPS51	ANG2|ANG3|C11orf2|C11orf3|FFR	vacuolar protein sorting 51 homolog (S. cerevisiae)	protein-coding	738	ENSG00000149823	GO:0000938|GO:0003674|GO:0005515|GO:0005794|GO:0006869|GO:0006914|GO:0008150|GO:0015031|GO:0016021|GO:0042147	chr11	64863587	64879332	+	HGNC:1172|HPRD:12605|Vega:OTTHUMG00000165600
740	0.120148	0.0105896	down	1.19836	-1.19836	-0.261063	697.907	579.34	644.973	973.776	1104.4	829.315	9.60296	9.42169	9.43732	9.69261	9.75755	9.79501	MRPL49	C11orf4|L49mt|MRP-L49|NOF|NOF1	mitochondrial ribosomal protein L49	protein-coding	740	ENSG00000149792	GO:0003735|GO:0005515|GO:0005761|GO:0006412	chr11	64889655	64894841	+	HGNC:1176|MIM:606866|HPRD:06037|Vega:OTTHUMG00000165608
741	1	0.698491	down	1.02625	-1.02625	-0.0373802	97	77	81	113	125	92	6.75599	6.51021	6.44407	6.58534	6.61428	6.62279	ZNHIT2	C11orf5|FON	zinc finger, HIT-type containing 2	protein-coding	741	ENSG00000174276	GO:0046872	chr11	64883875	64885210	-	HGNC:1177|MIM:604575|HPRD:05200|Vega:OTTHUMG00000165604
744	1	1	down	1	-1	0	0	0	0	1	0	0	0	0	0	0	0	0	MPPED2	239FB|C11orf8	metallophosphoesterase domain containing 2	protein-coding	744	ENSG00000066382	GO:0007399|GO:0016787|GO:0046872	chr11	30406040	30607930	-	HGNC:1180|MIM:600911|HPRD:02947|Vega:OTTHUMG00000166159
745	0.390151	0.0659962	down	1.28434	-1.28434	-0.361024	3276.33	2958.23	3156.09	5326.75	6919.88	3493.95	11.8339	11.7739	11.7281	12.1442	12.405	11.8699	MYRF	C11orf9|MRF|Ndt80|pqn-47	myelin regulatory factor	protein-coding	745	ENSG00000124920	GO:0003677|GO:0003700|GO:0005634|GO:0006351|GO:0014003|GO:0016021|GO:0022010|GO:0031643|GO:0032286|GO:0045893|GO:0048709	chr11	61520109	61555990	+	HGNC:1181|MIM:608329|HPRD:12213|Vega:OTTHUMG00000168161
746	0.566911	0.115355	up	1.18532	1.18532	0.245275	499.541	639.038	648.85	666.999	705.762	525.077	9.12053	9.56319	9.44597	9.14671	9.11154	9.13561	TMEM258	C11orf10	transmembrane protein 258	protein-coding	746	ENSG00000134825	GO:0016021	chr11	61556602	61560085	-	HGNC:1164|HPRD:12602|Vega:OTTHUMG00000168172
747	0.773808	0.181706	down	1.1876	-1.1876	-0.248054	184.487	141.445	150.967	265.897	298.513	165.214	7.68345	7.38753	7.34231	7.81988	7.87015	7.46742	DAGLA	C11orf11|DAGL(ALPHA)|DAGLALPHA|NSDDR	diacylglycerol lipase, alpha	protein-coding	747	ENSG00000134780	GO:0004806|GO:0005886|GO:0007405|GO:0007596|GO:0008219|GO:0016021|GO:0016042|GO:0019369|GO:0030168|GO:0042136|GO:0046872|GO:0071926	chr11	61447905	61514474	+	HGNC:1165|MIM:614015|HPRD:07092|Vega:OTTHUMG00000168160
750	1	1	down	1	-1	0	0	0	0	0	0	0	0	0	0	0	0	0	C16orf3		chromosome 16 open reading frame 3	protein-coding	750	ENSG00000221819	GO:0003674|GO:0005575|GO:0008150	chr16	90095316	90096309	-	HGNC:1197|MIM:605179|HPRD:05534|Vega:OTTHUMG00000172804
752	0.61317	0.129143	up	1.93241	1.93241	0.950399	16.9737	53.8935	47.4788	23.9724	25	19.9589	4.2413	5.99547	5.67343	4.34846	4.29235	4.41819	FMNL1	C17orf1|C17orf1B|FHOD4|FMNL|KW-13	formin-like 1	protein-coding	752	ENSG00000184922	GO:0003674|GO:0005515|GO:0005522|GO:0005829|GO:0005886|GO:0005938|GO:0006929|GO:0008360|GO:0030866|GO:0032059|GO:0032794|GO:0045335|GO:0048365|GO:0051014|GO:0051015	chr17	43299292	43324683	+	HGNC:1212|MIM:604656|HPRD:06876|Vega:OTTHUMG00000180196
753	0.0511384	0.0018522	up	8.58923	8.58923	3.10253	363.087	598.574	948.795	128.355	104.026	48.4342	8.66025	9.46881	9.99418	6.76916	6.3493	5.69718	LDLRAD4	C18orf1	low density lipoprotein receptor class A domain containing 4	protein-coding	753	ENSG00000168675	GO:0003674|GO:0005886|GO:0008150|GO:0016021	chr18	13218729	13652753	+	HGNC:1224|MIM:606571|HPRD:07358|Vega:OTTHUMG00000181925
754	1	0.284502	up	1.13041	1.13041	0.176848	7033.44	5430.21	6693.58	7456.79	6873.01	6862.85	12.9361	12.6502	12.8128	12.6295	12.3952	12.8438	PTTG1IP	C21orf1|C21orf3|PBF	pituitary tumor-transforming 1 interacting protein	protein-coding	754	ENSG00000183255	GO:0003674|GO:0005634|GO:0005737|GO:0006606|GO:0016020|GO:0016021	chr21	46269500	46293818	-	HGNC:13524|MIM:603784|HPRD:04807|Vega:OTTHUMG00000090254
755	0.154922	0.0162219	up	1.58733	1.58733	0.666603	145.64	137.43	118.112	130.092	123.579	73.0684	7.34234	7.34599	6.98823	6.78855	6.59779	6.29041	C21orf2	YF5/A2	chromosome 21 open reading frame 2	protein-coding	755	ENSG00000160226	GO:0003674|GO:0005737|GO:0005886|GO:0007010|GO:0008150|GO:0008360|GO:0060271	chr21	45748827	45759285	-	HGNC:1260|MIM:603191|Vega:OTTHUMG00000086909
757	0.373753	0.0617814	up	1.14754	1.14754	0.198547	452.921	404.258	463.808	464.81	610.671	393.461	8.97919	8.90256	8.96161	8.62566	8.90275	8.7193	TMEM50B	C21orf4|HCVP7TP3	transmembrane protein 50B	protein-coding	757	ENSG00000142188	GO:0003674|GO:0005783|GO:0005886|GO:0008150|GO:0016021	chr21	34804793	34852316	-	HGNC:1280|HPRD:10747|Vega:OTTHUMG00000065286
758	1	1	down	1	-1	0	0	0	0	0	0	0	0	0	0	0	0	0	MPPED1	239AB|C22orf1|FAM1A	metallophosphoesterase domain containing 1	protein-coding	758	ENSG00000186732	GO:0003674|GO:0005575|GO:0008150|GO:0016787	chr22	43808020	43902800	+	HGNC:1306|MIM:602112|HPRD:03663|Vega:OTTHUMG00000150566
759	1	1	down	1	-1	0	0	0	0	0	0	0	0	0	0	0	0	0	CA1	CA-I|CAB|Car1	carbonic anhydrase I	protein-coding	759	ENSG00000133742	GO:0004089|GO:0005737|GO:0005794|GO:0005829|GO:0006730|GO:0008270|GO:0015701|GO:0044281	chr8	86240458	86290383	-	HGNC:1368|MIM:114800|HPRD:00265|Vega:OTTHUMG00000164941
760	0.310033	0.047132	up	1.09797	1.09797	0.134832	1	1	1	1	1	1	0.156074	0.243428	0.104224	0	0	0.0992292	CA2	CA-II|CAC|CAII|Car2	carbonic anhydrase II	protein-coding	760	ENSG00000104267	GO:0001822|GO:0002009|GO:0004089|GO:0005515|GO:0005615|GO:0005737|GO:0005829|GO:0005886|GO:0005902|GO:0006730|GO:0006950|GO:0008270|GO:0009268|GO:0010043|GO:0015670|GO:0015701|GO:0016323|GO:0030424|GO:0032849|GO:0038166|GO:0042475|GO:0043627|GO:0044070|GO:0044281|GO:0045177|GO:0045672|GO:0045780|GO:0046903|GO:0051453|GO:2001150	chr8	86376131	86393721	+	HGNC:1373|MIM:611492|HPRD:02023|Vega:OTTHUMG00000164944
761	1	0.809515	up	1.26412	1.26412	0.338135	2	48	18	17	10	10	1.15607	5.82839	4.27415	3.85263	2.97043	3.42116	CA3	CAIII|Car3	carbonic anhydrase III, muscle specific	protein-coding	761	ENSG00000164879	GO:0004089|GO:0005829|GO:0006730|GO:0006979|GO:0008270|GO:0015701|GO:0016151|GO:0044281	chr8	86351056	86361267	+	HGNC:1374|MIM:114750|HPRD:00260|Vega:OTTHUMG00000164942
762	1	1	down	1	-1	0	0	0	0	0	0	0	0	0	0	0	0	0	CA4	CAIV|Car4|RP17	carbonic anhydrase IV	protein-coding	762	ENSG00000167434	GO:0004089|GO:0005515|GO:0005791|GO:0005793|GO:0005794|GO:0005802|GO:0005886|GO:0006730|GO:0008270|GO:0009986|GO:0015701|GO:0016020|GO:0016323|GO:0016324|GO:0016529|GO:0030658|GO:0030667|GO:0031362|GO:0031526|GO:0042383|GO:0042493|GO:0044281|GO:0044459|GO:0048471|GO:0048513|GO:0048545	chr17	58227302	58236906	+	HGNC:1375|MIM:114760|HPRD:00261|Vega:OTTHUMG00000179987
763	1	1	down	1	-1	0	0	0	0	0	0	0.140351	0	0	0	0	0	0	CA5A	CA5|CAV|CAVA	carbonic anhydrase VA, mitochondrial	protein-coding	763	ENSG00000174990	GO:0004089|GO:0005739|GO:0005759|GO:0006730|GO:0008270|GO:0015701|GO:0044281	chr16	87921625	87970112	-	HGNC:1377|MIM:114761|HPRD:00262|Vega:OTTHUMG00000137677
764	1	1	down	1	-1	0	0	0	0	0	0	0	0	0	0	0	0	0	CA5AP1	CA5P	carbonic anhydrase VA pseudogene 1	pseudo	764			chr16	29630106	29648664	-	HGNC:1379
765	1	1	down	1	-1	0	0	0	0	0	0	0	0	0	0	0	0	0	CA6	CA-VI|GUSTIN	carbonic anhydrase VI	protein-coding	765	ENSG00000131686	GO:0004089|GO:0005576|GO:0005615|GO:0005737|GO:0006730|GO:0008270|GO:0015701|GO:0044281	chr1	9005893	9035148	+	HGNC:1380|MIM:114780|HPRD:00264|Vega:OTTHUMG00000001763
766	1	0.344605	up	1.03672	1.03672	0.0520247	1	0	0	0	0	0	0.156074	0	0	0	0	0	CA7	CAVII	carbonic anhydrase VII	protein-coding	766	ENSG00000168748	GO:0004089|GO:0005829|GO:0006730|GO:0008270|GO:0015701|GO:0044281	chr16	66878282	66888049	+	HGNC:1381|MIM:114770|HPRD:00263|Vega:OTTHUMG00000137524
767	1	1	down	1	-1	0	0	0	0.644737	0	0	0	0	0	0	0	0	0	CA8	CA-VIII|CALS|CAMRQ3|CARP	carbonic anhydrase VIII	protein-coding	767		GO:0004089|GO:0005737|GO:0006730|GO:0008270|GO:0048015	chr8	61101423	61193954	-	HGNC:1382|MIM:114815|HPRD:00266
768	1	0.894754	down	1.08451	-1.08451	-0.117048	1	1	4	1.98684	1	4	0.156074	0.243428	2.10422	0.755641	0	2.09923	CA9	CAIX|MN	carbonic anhydrase IX	protein-coding	768	ENSG00000107159	GO:0002009|GO:0004089|GO:0005730|GO:0005886|GO:0006730|GO:0008270|GO:0015701|GO:0016021|GO:0031528|GO:0044281|GO:0046903|GO:0061418|GO:0071456	chr9	35673915	35681154	+	HGNC:1383|MIM:603179|HPRD:04417|Vega:OTTHUMG00000021029
770	0.363893	0.0595483	up	2.247	2.247	1.168	30.0921	21	39	9.94737	31	14	5.06739	4.63575	5.38963	3.07948	4.6027	3.90658	CA11	CARPX1	carbonic anhydrase XI	protein-coding	770	ENSG00000063180	GO:0004089|GO:0005576|GO:0016323	chr19	49141272	49149451	-	HGNC:1370|MIM:604644|HPRD:05225|Vega:OTTHUMG00000183320
771	0.857925	0.210685	down	1.45711	-1.45711	-0.543114	1425.31	1347.53	854.069	3005.65	1666.79	2013.13	10.6331	10.6395	9.84243	11.3186	10.3514	11.0745	CA12	CAXII|HsT18816	carbonic anhydrase XII	protein-coding	771		GO:0004089|GO:0005886|GO:0006730|GO:0008270|GO:0015701|GO:0016021|GO:0044281	chr15	63615730	63674309	-	HGNC:1371|MIM:603263|HPRD:04464
773	1	0.885279	up	1.0906	1.0906	0.125118	34.5724	150.974	241.126	144.931	169.085	78.6839	5.26762	7.48158	8.01787	6.94439	7.0501	6.39722	CACNA1A	APCA|BI|CACNL1A4|CAV2.1|EA2|FHM|HPCA|MHP|MHP1|SCA6	calcium channel, voltage-dependent, P/Q type, alpha 1A subunit	protein-coding	773	ENSG00000141837	GO:0000096|GO:0005245|GO:0005515|GO:0005634|GO:0005737|GO:0005886|GO:0005891|GO:0006006|GO:0006112|GO:0007204|GO:0007214|GO:0007268|GO:0007274|GO:0007416|GO:0007628|GO:0008219|GO:0008331|GO:0014051|GO:0014056|GO:0016021|GO:0016049|GO:0017156|GO:0017158|GO:0019905|GO:0021522|GO:0021590|GO:0021679|GO:0021702|GO:0021750|GO:0030425|GO:0030644|GO:0032353|GO:0035249|GO:0042133|GO:0042445|GO:0042995|GO:…	chr19	13317256	13617274	-	HGNC:1388|MIM:601011|HPRD:03004|Vega:OTTHUMG00000044590
774	0.749703	0.173405	up	1.95329	1.95329	0.965908	5	3	2	4	2	1	2.478	1.82839	1.10422	1.76516	0.648499	0.0992292	CACNA1B	BIII|CACNL1A5|CACNN|Cav2.2	calcium channel, voltage-dependent, N type, alpha 1B subunit	protein-coding	774	ENSG00000148408	GO:0005245|GO:0005509|GO:0005515|GO:0005524|GO:0005886|GO:0005891|GO:0006810|GO:0007268|GO:0008022|GO:0051899	chr9	140772241	141019076	+	HGNC:1389|MIM:601012|HPRD:03005|Vega:OTTHUMG00000021002
775	0.0483347	0.00164752	up	10.0052	10.0052	3.32268	378.031	205.841	246.65	44.8416	56.6184	15	8.71843	7.92882	8.05055	5.25193	5.4717	4.00612	CACNA1C	CACH2|CACN2|CACNL1A1|CCHL1A1|CaV1.2|LQT8|TS	calcium channel, voltage-dependent, L type, alpha 1C subunit	protein-coding	775		GO:0002095|GO:0005245|GO:0005515|GO:0005516|GO:0005737|GO:0005886|GO:0005891|GO:0006112|GO:0007204|GO:0007268|GO:0007411|GO:0007628|GO:0008217|GO:0008331|GO:0008542|GO:0010881|GO:0014069|GO:0016021|GO:0017156|GO:0019229|GO:0030018|GO:0030073|GO:0030252|GO:0035585|GO:0042593|GO:0043025|GO:0043198|GO:0044281|GO:0046620|GO:0046872|GO:0050796|GO:0051393|GO:0060083|GO:0060402|GO:0086064	chr12	2162416	2807115	+	HGNC:1390|MIM:114205|HPRD:00246
776	1	1	down	1	-1	0	0	0	0	0	0	0	0	0	0	0	0	0	CACNA1D	CACH3|CACN4|CACNL1A2|CCHL1A2|Cav1.3|SANDD	calcium channel, voltage-dependent, L type, alpha 1D subunit	protein-coding	776	ENSG00000157388	GO:0005245|GO:0005886|GO:0005891|GO:0006112|GO:0006816|GO:0007188|GO:0007411|GO:0007605|GO:0008331|GO:0030018|GO:0030506|GO:0044281|GO:0046872|GO:0050796|GO:0051393|GO:0051928|GO:0060372|GO:0070509|GO:0070588|GO:0086007|GO:0086012|GO:0086052|GO:0086059|GO:0086091|GO:1901016|GO:1901379	chr3	53529076	53846492	+	HGNC:1391|MIM:114206|HPRD:00247|Vega:OTTHUMG00000158278
777	1	1	down	1	-1	0	0	0	0	0	0	0	0	0	0	0	0	0	CACNA1E	BII|CACH6|CACNL1A6|Cav2.3	calcium channel, voltage-dependent, R type, alpha 1E subunit	protein-coding	777	ENSG00000198216	GO:0001662|GO:0002027|GO:0005245|GO:0005509|GO:0005886|GO:0005891|GO:0006112|GO:0006810|GO:0007268|GO:0007626|GO:0008542|GO:0019233|GO:0030317|GO:0042593|GO:0044281|GO:0048266|GO:0050796|GO:0051899|GO:0061178|GO:0090273	chr1	181452686	181775921	+	HGNC:1392|MIM:601013|HPRD:03006|Vega:OTTHUMG00000037301
778	1	0.344803	up	1.02437	1.02437	0.0347414	0.394737	0	1	0	0	0	0	0	0.104224	0	0	0	CACNA1F	AIED|COD3|COD4|CORDX|CORDX3|CSNB2|CSNB2A|CSNBX2|Cav1.4|Cav1.4alpha1|JM8|JMC8|OA2	calcium channel, voltage-dependent, L type, alpha 1F subunit	protein-coding	778	ENSG00000102001	GO:0005245|GO:0005891|GO:0006874|GO:0007409|GO:0007601|GO:0016021|GO:0046872|GO:0048813|GO:0050908|GO:0060041	chrX	49061523	49089833	-	HGNC:1393|MIM:300110|HPRD:02119|Vega:OTTHUMG00000022703
779	1	1	down	1	-1	0	0	0.0592105	0	0	0	0	0	0	0	0	0	0	CACNA1S	CACNL1A3|CCHL1A3|Cav1.1|HOKPP|HOKPP1|MHS5|TTPP1|hypoPP	calcium channel, voltage-dependent, L type, alpha 1S subunit	protein-coding	779	ENSG00000081248	GO:0001501|GO:0002074|GO:0005245|GO:0005737|GO:0005886|GO:0005891|GO:0006816|GO:0006936|GO:0006941|GO:0007029|GO:0007411|GO:0007520|GO:0007528|GO:0008331|GO:0016529|GO:0030315|GO:0031674|GO:0043501|GO:0046872	chr1	201008640	201081694	-	HGNC:1397|MIM:114208|HPRD:00248|Vega:OTTHUMG00000035784
780	0.0802126	0.00506088	up	2.56278	2.56278	1.35771	1782.09	1014.88	1106.68	654.14	827.894	436.373	10.9554	10.2305	10.2162	9.11862	9.3418	8.86865	DDR1	CAK|CD167|DDR|EDDR1|HGK2|MCK10|NEP|NTRK4|PTK3|PTK3A|RTK6|TRKE	discoidin domain receptor tyrosine kinase 1	protein-coding	780	ENSG00000204580	GO:0001558|GO:0001952|GO:0004714|GO:0005515|GO:0005518|GO:0005524|GO:0005576|GO:0005886|GO:0005887|GO:0007155|GO:0007566|GO:0007595|GO:0008285|GO:0010715|GO:0014909|GO:0030198|GO:0038062|GO:0038063|GO:0038083|GO:0043583|GO:0044319|GO:0046777|GO:0046872|GO:0060444|GO:0060749|GO:0061302	chr6	30850390	30867933	+	HGNC:2730|MIM:600408|HPRD:02678|Vega:OTTHUMG00000031236
781	0.343823	0.0549614	up	1.46074	1.46074	0.5467	1190.8	831.219	924.162	918.387	759.367	836.327	10.3738	9.94251	9.95622	9.60812	9.21715	9.80715	CACNA2D1	CACNA2|CACNL2A|CCHL2A	calcium channel, voltage-dependent, alpha 2/delta subunit 1	protein-coding	781	ENSG00000153956	GO:0005245|GO:0005891|GO:0006816|GO:0016529|GO:0030315|GO:0046872|GO:0051924	chr7	81575760	82073122	-	HGNC:1399|MIM:114204|HPRD:00245
782	0.481858	0.0892883	up	1.34131	1.34131	0.423645	142.827	91.9301	133.458	124.719	145.52	79.5126	7.3142	6.76589	7.16446	6.7277	6.83358	6.41234	CACNB1	CAB1|CACNLB1|CCHLB1	calcium channel, voltage-dependent, beta 1 subunit	protein-coding	782	ENSG00000067191	GO:0005245|GO:0005891|GO:0006612|GO:0006810|GO:0007411|GO:0008331|GO:0016529|GO:0030315	chr17	37329709	37353956	-	HGNC:1401|MIM:114207|HPRD:11743|Vega:OTTHUMG00000133217
783	0.377563	0.0628775	up	2.60769	2.60769	1.38277	7	3	4	1	4	2	2.96343	1.82839	2.10422	0	1.6485	1.09923	CACNB2	CACNLB2|CAVB2|MYSB	calcium channel, voltage-dependent, beta 2 subunit	protein-coding	783	ENSG00000165995	GO:0005245|GO:0005262|GO:0005515|GO:0005887|GO:0005891|GO:0006810|GO:0006816|GO:0007268|GO:0007411|GO:0007528|GO:0007601|GO:0008331|GO:0042383|GO:0051928|GO:0070509	chr10	18429606	18830688	+	HGNC:1402|MIM:600003|HPRD:02473|Vega:OTTHUMG00000017764
784	1	0.848924	down	1.01729	-1.01729	-0.0247249	502.181	398.846	389.235	599.071	634.182	429.324	9.12814	8.88311	8.70872	8.99175	8.95725	8.84515	CACNB3	CAB3|CACNLB3	calcium channel, voltage-dependent, beta 3 subunit	protein-coding	784	ENSG00000167535	GO:0005245|GO:0005829|GO:0005891|GO:0006810|GO:0006816|GO:0007268|GO:0007411|GO:0016020|GO:0016324|GO:0050852|GO:0051899	chr12	49208215	49222726	+	HGNC:1403|MIM:601958|HPRD:11879|Vega:OTTHUMG00000170398
785	0.208976	0.0262718	up	7.39196	7.39196	2.88596	29.2105	13	32	8	7.47368	1	5.02449	3.94387	5.10422	2.76516	2.55032	0.0992292	CACNB4	CAB4|CACNLB4|EA5|EIG9|EJM|EJM4|EJM6	calcium channel, voltage-dependent, beta 4 subunit	protein-coding	785	ENSG00000182389	GO:0005245|GO:0005515|GO:0005829|GO:0005886|GO:0005891|GO:0006810|GO:0006874|GO:0007214|GO:0007268|GO:0007411|GO:0007528|GO:0007628|GO:0008331|GO:0009898|GO:0014051|GO:0019227|GO:0035249|GO:0045202|GO:0046058|GO:0048536|GO:0048538|GO:0048541|GO:0050852|GO:0050908|GO:0051899	chr2	152689286	152955593	-	HGNC:1404|MIM:601949|HPRD:09057|Vega:OTTHUMG00000155091
786	1	1	down	1	-1	0	0	0	0	0	0	0	0	0	0	0	0	0	CACNG1	CACNLG	calcium channel, voltage-dependent, gamma subunit 1	protein-coding	786	ENSG00000108878	GO:0005245|GO:0005891|GO:0006810|GO:0006936|GO:0070296	chr17	65040652	65052911	+	HGNC:1405|MIM:114209|HPRD:00249|Vega:OTTHUMG00000179553
788	1	0.701765	up	1.01952	1.01952	0.027895	196.92	183.92	205.505	229.222	290.327	209.738	7.77754	7.76636	7.78725	7.60576	7.83004	7.81168	SLC25A20	CAC|CACT	solute carrier family 25 (carnitine/acylcarnitine translocase), member 20	protein-coding	788	ENSG00000178537	GO:0005737|GO:0005739|GO:0005743|GO:0006853|GO:0016021|GO:0044255|GO:0044281	chr3	48894356	48936426	-	HGNC:1421|MIM:613698|HPRD:01953|Vega:OTTHUMG00000133538
789	1	1	down	1	-1	0	0	0	0	0	0	0	0	0	0	0	0	0	SLC25A20P1	CACTP|SLC25A20P	solute carrier family 25 (carnitine/acylcarnitine translocase), member 20 pseudogene 1	pseudo	789			chr6	52111169	52112902	+	HGNC:1422
790	0.0319594	0.000430503	down	1.83445	-1.83445	-0.87535	1179.33	1118.98	1059.55	2466.12	3039.41	2288.58	10.3598	10.3714	10.1535	11.0332	11.2181	11.2595	CAD		carbamoyl-phosphate synthetase 2, aspartate transcarbamylase, and dihydroorotase	protein-coding	790	ENSG00000084774	GO:0004070|GO:0004088|GO:0004151|GO:0004672|GO:0005524|GO:0005634|GO:0005829|GO:0006206|GO:0006207|GO:0006228|GO:0006541|GO:0006543|GO:0007565|GO:0007595|GO:0009790|GO:0014075|GO:0016363|GO:0017144|GO:0018107|GO:0019899|GO:0031000|GO:0031100|GO:0033574|GO:0035690|GO:0042802|GO:0042995|GO:0043025|GO:0043195|GO:0043234|GO:0044205|GO:0044281|GO:0046134|GO:0046777|GO:0046872|GO:0051414|GO:0055086|GO:…	chr2	27440258	27466660	+	HGNC:1424|MIM:114010|HPRD:06437|Vega:OTTHUMG00000097070
793	1	1	down	1	-1	0	0	0	0	0	1	0	0	0	0	0	0	0	CALB1	CALB	calbindin 1, 28kDa	protein-coding	793	ENSG00000104327	GO:0005499|GO:0005509|GO:0005515|GO:0005634|GO:0005829|GO:0007611|GO:0007626|GO:0010842|GO:0030424|GO:0030425|GO:0035502|GO:0043025|GO:0048167|GO:0071310|GO:0072205|GO:0072221|GO:0072286	chr8	91070836	91095109	-	HGNC:1434|MIM:114050|HPRD:00229|Vega:OTTHUMG00000134314
794	1	0.274564	down	2.14084	-2.14084	-1.09817	0	1	6	3	7	5	0	0.243428	2.68919	1.35013	2.45585	2.42116	CALB2	CAB29|CAL2|CR	calbindin 2	protein-coding	794	ENSG00000172137	GO:0005509|GO:0005737|GO:0005921	chr16	71392616	71424342	+	HGNC:1435|MIM:114051|HPRD:00230|Vega:OTTHUMG00000137589
795	1	1	down	1	-1	0	0	0	0	0	0	0	0	0	0	0	0	0	S100G	CABP|CABP1|CABP9K|CALB3	S100 calcium binding protein G	protein-coding	795	ENSG00000169906	GO:0005499|GO:0005509|GO:0016323|GO:0016324	chrX	16668281	16672791	+	HGNC:1436|MIM:302020|HPRD:02360|Vega:OTTHUMG00000021194
796	1	1	down	1	-1	0	0	0	0	0	0	0	0	0	0	0	0	0	CALCA	CALC1|CGRP|CGRP-I|CGRP1|CT|KC	calcitonin-related polypeptide alpha	protein-coding	796	ENSG00000110680	GO:0001935|GO:0001944|GO:0001976|GO:0001984|GO:0002027|GO:0002031|GO:0002548|GO:0005102|GO:0005179|GO:0005515|GO:0005576|GO:0005615|GO:0005634|GO:0005737|GO:0006468|GO:0006954|GO:0007159|GO:0007189|GO:0007190|GO:0007204|GO:0007218|GO:0007267|GO:0007566|GO:0007568|GO:0007631|GO:0008217|GO:0009408|GO:0010523|GO:0030279|GO:0030819|GO:0031623|GO:0031645|GO:0031716|GO:0032147|GO:0032403|GO:0032730|GO:…	chr11	14988215	14993832	-	HGNC:1437|MIM:114130|HPRD:00238|Vega:OTTHUMG00000159731
797	1	1	down	1	-1	0	0	0	0	0	0	0	0	0	0	0	0	0	CALCB	CALC2|CGRP-II|CGRP2	calcitonin-related polypeptide beta	protein-coding	797	ENSG00000175868	GO:0005184|GO:0005576|GO:0006874|GO:0007165|GO:0042311	chr11	15095146	15100177	+	HGNC:1438|MIM:114160|HPRD:11742|Vega:OTTHUMG00000164629
798	1	1	down	1	-1	0	0	0	0	0	0	0	0	0	0	0	0	0	CALCP	CALC3	calcitonin pseudogene	pseudo	798			chr11	14929045	14929545	+	HGNC:1439
799	1	1	down	1	-1	0	0	0	0	0	0	0	0	0	0	0	0	0	CALCR	CRT|CT-R|CTR|CTR1	calcitonin receptor	protein-coding	799	ENSG00000004948	GO:0004872|GO:0004948|GO:0005515|GO:0005886|GO:0005887|GO:0007189|GO:0007202|GO:0007204|GO:0008565|GO:0015031|GO:0030819|GO:0031623|GO:0032841|GO:0045762|GO:0051384|GO:0072659	chr7	93053799	93204042	-	HGNC:1440|MIM:114131|HPRD:00239|Vega:OTTHUMG00000023599
800	0.0640077	0.00316193	up	1.76468	1.76468	0.819403	58993.7	45748.6	42779.7	37158.6	39677.9	28319.8	16.0043	15.7249	15.4889	14.9466	14.9245	14.8888	CALD1	CDM|H-CAD|HCAD|L-CAD|LCAD|NAG22	caldesmon 1	protein-coding	800	ENSG00000122786	GO:0003779|GO:0005516|GO:0005523|GO:0005829|GO:0005856|GO:0005886|GO:0006928|GO:0006936|GO:0015629|GO:0017022|GO:0030016|GO:0030478	chr7	134464164	134655480	+	HGNC:1441|MIM:114213|HPRD:00251|Vega:OTTHUMG00000155407
801	0.810523	0.194215	down	1.23989	-1.23989	-0.310211	5066.8	4187.91	3217.27	6505.32	7107.14	5593.38	12.4629	12.2754	11.7558	12.4326	12.4436	12.5487	CALM1	CALML2|CAMI|CPVT4|DD132|PHKD|caM	calmodulin 1 (phosphorylase kinase, delta)	protein-coding	801	ENSG00000198668		chr14	90863327	90874619	+	HGNC:1442|MIM:114180|HPRD:00241|Vega:OTTHUMG00000171044
802	1	1	down	1	-1	0	0	0	0	0	0	0	0	0	0	0	0	0	CALM1P1	CALML1	calmodulin 1 (phosphorylase kinase, delta) pseudogene 1	pseudo	802			chrX	94754807	94754914	+	HGNC:1443
804	1	1	down	1	-1	0	0	0	0	0	0	0	0	0	0	0	0	0	CALM1P2		calmodulin 1 (phosphorylase kinase, delta) pseudogene 2	pseudo	804			chr7	55327411	55327794	-	HGNC:1444
805	1	0.730158	up	1.08549	1.08549	0.11835	10751.9	16674.8	24449.1	22003	21432.4	14442.7	13.5484	14.2688	14.6817	14.1906	14.036	13.9173	CALM2	CAMII|PHKD|PHKD2	calmodulin 2 (phosphorylase kinase, delta)	protein-coding	805	ENSG00000143933		chr2	47387221	47404075	-	HGNC:1445|MIM:114182|HPRD:00242|Vega:OTTHUMG00000128850
806	1	1	down	1	-1	0	0	0	0	0	0	0	0	0	0	0	0	0	CALM2P2		calmodulin 2 pseudogene 2	pseudo	806			chr10	71923365	71924497	+	HGNC:1447
807	1	1	down	1	-1	0	0	0	0	0	0	0	0	0	0	0	0	0	CALM2P3		calmodulin 2 pseudogene 3	pseudo	807			chr13	41744724	41745342	-	HGNC:1448
808	0.119515	0.0105013	down	1.43466	-1.43466	-0.520706	3383.16	3757.75	3390.06	7282.63	6346.97	5471.62	11.8802	12.1191	11.8313	12.5954	12.2804	12.517	CALM3	PHKD|PHKD3	calmodulin 3 (phosphorylase kinase, delta)	protein-coding	808	ENSG00000160014	GO:0000922|GO:0001975|GO:0002027|GO:0002576|GO:0005509|GO:0005513|GO:0005515|GO:0005576|GO:0005654|GO:0005737|GO:0005813|GO:0005829|GO:0005876|GO:0005886|GO:0005975|GO:0005980|GO:0006006|GO:0006936|GO:0007165|GO:0007173|GO:0007186|GO:0007202|GO:0007268|GO:0007596|GO:0007603|GO:0008543|GO:0010880|GO:0010881|GO:0016044|GO:0016056|GO:0019904|GO:0022400|GO:0030017|GO:0030168|GO:0030801|GO:0031432|GO:…	chr19	47104512	47114039	+	HGNC:1449|MIM:114183|HPRD:00243|Vega:OTTHUMG00000133517
810	1	1	down	1	-1	0	0	0	0	0	0	0	0	0	0	0	0	0	CALML3	CLP	calmodulin-like 3	protein-coding	810	ENSG00000178363	GO:0005509	chr10	5566924	5568231	+	HGNC:1452|MIM:114184|HPRD:00244|Vega:OTTHUMG00000017597
811	0.394137	0.0668458	down	1.12599	-1.12599	-0.171197	30767.3	30292.6	30164.6	46211.7	52217.7	33054.6	15.0652	15.1301	14.9848	15.2611	15.3208	15.1118	CALR	CRT|RO|SSA|cC1qR	calreticulin	protein-coding	811	ENSG00000179218	GO:0000122|GO:0001669|GO:0001849|GO:0002474|GO:0002479|GO:0002502|GO:0003677|GO:0003729|GO:0005178|GO:0005506|GO:0005509|GO:0005515|GO:0005576|GO:0005578|GO:0005615|GO:0005622|GO:0005634|GO:0005737|GO:0005783|GO:0005788|GO:0005794|GO:0005829|GO:0005844|GO:0006355|GO:0006457|GO:0006611|GO:0006874|GO:0006987|GO:0007050|GO:0007283|GO:0008270|GO:0008284|GO:0009897|GO:0009986|GO:0010628|GO:0017148|GO:…	chr19	13049414	13055304	+	HGNC:1455|MIM:109091|HPRD:00169|Vega:OTTHUMG00000180574
813	0.38684	0.0652734	up	1.23421	1.23421	0.303582	23931.2	29535.3	31702.7	30698.7	30886.7	24981.5	14.7027	15.0936	15.0565	14.6711	14.5632	14.7078	CALU		calumenin	protein-coding	813		GO:0002576|GO:0005509|GO:0005515|GO:0005576|GO:0005783|GO:0005794|GO:0007596|GO:0008150|GO:0030168|GO:0033018|GO:0042470	chr7	128379346	128413477	+	HGNC:1458|MIM:603420|HPRD:04569
814	0.615248	0.129791	down	1.87167	-1.87167	-0.904323	28.8649	90.5788	68.5918	140.352	142.884	116.526	5.00732	6.74453	6.20419	6.89807	6.8072	6.96374	CAMK4	CaMK IV|CaMK-GR|IV|caMK	calcium/calmodulin-dependent protein kinase IV	protein-coding	814		GO:0002372|GO:0004683|GO:0005516|GO:0005524|GO:0005634|GO:0005654|GO:0005730|GO:0005829|GO:0006468|GO:0006913|GO:0006954|GO:0007165|GO:0007173|GO:0007202|GO:0007268|GO:0007270|GO:0007616|GO:0008543|GO:0033081|GO:0043011|GO:0045087|GO:0045670|GO:0045893|GO:0046827|GO:0048011	chr5	110559947	110820748	+	HGNC:1464|MIM:114080|HPRD:07169
815	1	0.309323	down	2.48036	-2.48036	-1.31055	10.9859	96.4788	154.493	166.679	281.697	105.762	3.61366	6.83557	7.37562	7.14609	7.7865	6.82391	CAMK2A	CAMKA	calcium/calmodulin-dependent protein kinase II alpha	protein-coding	815	ENSG00000070808	GO:0000082|GO:0004683|GO:0005515|GO:0005516|GO:0005524|GO:0005654|GO:0005829|GO:0005886|GO:0006468|GO:0006816|GO:0007268|GO:0016301|GO:0019221|GO:0030054|GO:0030666|GO:0035254|GO:0042734|GO:0046777|GO:0046928|GO:0048168|GO:0051092|GO:0060333	chr5	149599054	149669403	-	HGNC:1460|MIM:114078|HPRD:06532|Vega:OTTHUMG00000134281
816	1	0.454408	up	1.58225	1.58225	0.661975	5.18421	0	1	0	2	0	2.5302	0	0.104224	0	0.648499	0	CAMK2B	CAM2|CAMK2|CAMKB	calcium/calmodulin-dependent protein kinase II beta	protein-coding	816	ENSG00000058404	GO:0000082|GO:0002030|GO:0003779|GO:0004683|GO:0005516|GO:0005524|GO:0005654|GO:0005815|GO:0005829|GO:0005886|GO:0006468|GO:0006816|GO:0007165|GO:0007268|GO:0010976|GO:0014733|GO:0018105|GO:0019221|GO:0030666|GO:0032222|GO:0033017|GO:0046686|GO:0046777|GO:0048169|GO:0050885|GO:0051233|GO:0051823|GO:0051924|GO:0060333|GO:0060466|GO:0060998|GO:0061003|GO:0090129|GO:2001235	chr7	44256749	44365230	-	HGNC:1461|MIM:607707|HPRD:12127|Vega:OTTHUMG00000023491
817	0.941191	0.240487	up	1.24983	1.24983	0.321728	1332.4	1017.54	794.587	1181.46	1032.64	898.837	10.5359	10.2343	9.73828	9.97152	9.66062	9.91114	CAMK2D	CAMKD	calcium/calmodulin-dependent protein kinase II delta	protein-coding	817	ENSG00000145349	GO:0000082|GO:0001558|GO:0002026|GO:0002028|GO:0004683|GO:0005516|GO:0005524|GO:0005634|GO:0005654|GO:0005737|GO:0005829|GO:0005886|GO:0005954|GO:0006357|GO:0006468|GO:0006816|GO:0007268|GO:0008016|GO:0010613|GO:0010881|GO:0014704|GO:0018105|GO:0018107|GO:0019221|GO:0030315|GO:0030666|GO:0031432|GO:0031594|GO:0033017|GO:0034704|GO:0043025|GO:0043194|GO:0044325|GO:0046777|GO:0055119|GO:0060314|GO:…	chr4	114372188	114683083	-	HGNC:1462|MIM:607708|HPRD:09653|Vega:OTTHUMG00000132910
818	1	0.28863	up	1.11933	1.11933	0.162638	614.013	527.245	495.824	607.062	644.086	581.749	9.4182	9.28576	9.05791	9.01086	8.97961	9.28348	CAMK2G	CAMK|CAMK-II|CAMKG	calcium/calmodulin-dependent protein kinase II gamma	protein-coding	818	ENSG00000148660	GO:0000082|GO:0004683|GO:0004723|GO:0005515|GO:0005516|GO:0005524|GO:0005654|GO:0005829|GO:0005886|GO:0005954|GO:0006468|GO:0006816|GO:0007268|GO:0007399|GO:0014733|GO:0019221|GO:0030073|GO:0030154|GO:0030666|GO:0033017|GO:0046777|GO:0051924|GO:0060333	chr10	75572259	75634349	-	HGNC:1463|MIM:602123|HPRD:03672|Vega:OTTHUMG00000018492
819	0.133044	0.0125499	up	1.4005	1.4005	0.485941	522.096	462.811	678.538	514.961	574.466	400.972	9.18425	9.09771	9.51051	8.77348	8.81458	8.74659	CAMLG	CAML	calcium modulating ligand	protein-coding	819	ENSG00000164615	GO:0001881|GO:0005515|GO:0005783|GO:0006952|GO:0007165|GO:0007173|GO:0016021	chr5	134074170	134087850	+	HGNC:1471|MIM:601118|HPRD:03073|Vega:OTTHUMG00000129116
820	1	1	down	1	-1	0	0	0	0	0	0	0	0	0	0	0	0	0	CAMP	CAP-18|CAP18|CRAMP|FALL-39|FALL39|LL37	cathelicidin antimicrobial peptide	protein-coding	820	ENSG00000164047	GO:0005515|GO:0005576|GO:0005618|GO:0005829|GO:0042742|GO:0044140|GO:0051701|GO:0051873|GO:0090382	chr3	48264837	48266981	+	HGNC:1472|MIM:600474|HPRD:02722|Vega:OTTHUMG00000133526
821	1	0.410508	down	1.10276	-1.10276	-0.141121	13822.2	17118.7	19679.5	24720.7	23810.3	21083.9	13.9108	14.3067	14.3686	14.3586	14.1878	14.4631	CANX	CNX|IP90|P90	calnexin	protein-coding	821	ENSG00000127022	GO:0002474|GO:0005509|GO:0005515|GO:0005783|GO:0005788|GO:0005789|GO:0005840|GO:0006457|GO:0007568|GO:0009306|GO:0018279|GO:0019886|GO:0030424|GO:0032839|GO:0034185|GO:0035255|GO:0042470|GO:0043025|GO:0043197|GO:0043687|GO:0044267|GO:0048488|GO:0051082|GO:0071556|GO:0072583	chr5	179125930	179158639	+	HGNC:1473|MIM:114217|HPRD:00252|Vega:OTTHUMG00000130910
822	0.218115	0.0279276	down	1.42831	-1.42831	-0.514311	489.229	334.605	404.713	831.904	872.926	528.301	9.09044	8.62974	8.76498	9.46544	9.41822	9.14444	CAPG	AFCP|MCP	capping protein (actin filament), gelsolin-like	protein-coding	822	ENSG00000042493	GO:0003779|GO:0005634|GO:0005730|GO:0005737|GO:0006461|GO:0008290|GO:0030031|GO:0031965|GO:0042470|GO:0051016	chr2	85621871	85641197	-	HGNC:1474|MIM:153615|HPRD:01088|Vega:OTTHUMG00000130183
823	0.0651057	0.00328784	down	1.35333	-1.35333	-0.436512	2622.78	2755.8	2525.13	4670.21	4990.34	3857.49	11.513	11.6717	11.4064	11.9544	11.9334	12.0127	CAPN1	CANP|CANP1|CANPL1|muCANP|muCL	calpain 1, (mu/I) large subunit	protein-coding	823	ENSG00000014216	GO:0004198|GO:0005509|GO:0005515|GO:0005737|GO:0005886|GO:0006508|GO:0008284|GO:0032801	chr11	64948686	64979477	+	HGNC:1476|MIM:114220|HPRD:00253|Vega:OTTHUMG00000165614
824	0.498029	0.0937119	down	1.16073	-1.16073	-0.215031	7689.69	8657.23	8171.21	13111.3	12324.5	10462.2	13.0648	13.3231	13.1006	13.4437	13.2377	13.4521	CAPN2	CANP2|CANPL2|CANPml|mCANP	calpain 2, (m/II) large subunit	protein-coding	824	ENSG00000162909	GO:0000785|GO:0001666|GO:0001824|GO:0004198|GO:0005509|GO:0005515|GO:0005634|GO:0005737|GO:0005886|GO:0006508|GO:0007520|GO:0008092|GO:0008234|GO:0016540|GO:0046982	chr1	223889295	223963720	+	HGNC:1479|MIM:114230|HPRD:00254|Vega:OTTHUMG00000037376
825	0.117505	0.0102404	up	4.14126	4.14126	2.05007	19.0658	20.8289	51.9225	12	6.88158	6.98684	4.40899	4.62395	5.80251	3.35013	2.43124	2.90387	CAPN3	CANP3|CANPL3|LGMD2|LGMD2A|nCL-1|p94	calpain 3, (p94)	protein-coding	825	ENSG00000092529	GO:0001896|GO:0003824|GO:0004198|GO:0004871|GO:0005509|GO:0005515|GO:0005622|GO:0005634|GO:0005737|GO:0005829|GO:0005886|GO:0006461|GO:0006508|GO:0006915|GO:0007165|GO:0007517|GO:0008233|GO:0008234|GO:0008307|GO:0014718|GO:0014850|GO:0030016|GO:0030018|GO:0030239|GO:0030315|GO:0031402|GO:0031432|GO:0032947|GO:0033234|GO:0043066|GO:0043122|GO:0043234|GO:0045214|GO:0045661|GO:0045862|GO:0045892|GO:…	chr15	42651698	42704515	+	HGNC:1480|MIM:114240|HPRD:00255|Vega:OTTHUMG00000130619
826	0.115498	0.00995414	up	1.17493	1.17493	0.232574	5206.88	5150.24	5253.77	6248.84	6173.18	4475.1	12.5023	12.5739	12.4634	12.3745	12.2403	12.2269	CAPNS1	30K|CALPAIN4|CANP|CANPS|CAPN4|CDPS|CSS1	calpain, small subunit 1	protein-coding	826	ENSG00000126247	GO:0004198|GO:0005509|GO:0005515|GO:0005737|GO:0005886|GO:0008284	chr19	36630828	36641255	+	HGNC:1481|MIM:114170|HPRD:00240|Vega:OTTHUMG00000160811
827	1	0.292766	up	1.3653	1.3653	0.449217	0	2	1	1	0	0	0	1.24343	0.104224	0	0	0	CAPN6	CANPX|CAPNX|CalpM|DJ914P14.1	calpain 6	protein-coding	827	ENSG00000077274	GO:0001578|GO:0004198|GO:0005876|GO:0006508|GO:0008017|GO:0048471|GO:0051493	chrX	110488327	110513774	-	HGNC:1483|MIM:300146|HPRD:02145|Vega:OTTHUMG00000022203
828	0.158471	0.0168391	up	2.36663	2.36663	1.24283	51.0921	26.9474	56.0395	30.5526	25	15.1446	5.8311	4.9955	5.9126	4.69839	4.29235	4.01996	CAPS	CAPS1	calcyphosine	protein-coding	828		GO:0005509|GO:0005634|GO:0005737|GO:0005886|GO:0035556	chr19	5913655	5916222	+	HGNC:1487|MIM:114212|HPRD:00250
829	0.0221113	3.20051e-05	down	1.29237	-1.29237	-0.370018	3530.11	3355.45	3519.72	5894.31	6380.92	4755.14	11.9416	11.9557	11.8855	12.2903	12.288	12.3145	CAPZA1	CAPPA1|CAPZ|CAZ1	capping protein (actin filament) muscle Z-line, alpha 1	protein-coding	829	ENSG00000116489	GO:0003779|GO:0005576|GO:0005829|GO:0005856|GO:0006461|GO:0006928|GO:0007596|GO:0008290|GO:0015629|GO:0030036|GO:0045087|GO:0051693|GO:0071203	chr1	113162075	113214241	+	HGNC:1488|MIM:601580|HPRD:03347|Vega:OTTHUMG00000011769
830	1	0.45138	down	1.03609	-1.03609	-0.0511503	1898.89	1932.58	1945.83	2795.67	2680.52	2106.21	11.047	11.1597	11.0304	11.2141	11.0368	11.1397	CAPZA2	CAPPA2|CAPZ	capping protein (actin filament) muscle Z-line, alpha 2	protein-coding	830	ENSG00000198898	GO:0003779|GO:0005576|GO:0005737|GO:0005829|GO:0006461|GO:0006928|GO:0007596|GO:0008290|GO:0015629|GO:0016020|GO:0030036|GO:0030863|GO:0045087|GO:0051693|GO:0071203	chr7	116502563	116559313	+	HGNC:1490|MIM:601571|HPRD:11871|Vega:OTTHUMG00000023185
831	1	0.77433	up	1.03161	1.03161	0.0448952	2801.21	3598.9	3301.69	3833.21	4274.8	3677.04	11.6079	12.0568	11.7932	11.6695	11.7101	11.9436	CAST	BS-17	calpastatin	protein-coding	831	ENSG00000153113	GO:0004866|GO:0004869|GO:0005515|GO:0010951|GO:2000675	chr5	95997741	96110385	+	HGNC:1515|MIM:114090|HPRD:00233|Vega:OTTHUMG00000128413
832	0.192024	0.0230001	up	1.1203	1.1203	0.163879	5062.59	4658.67	4703.39	5775.37	6019.54	4509.99	12.4617	12.4291	12.3037	12.2609	12.2039	12.2381	CAPZB	CAPB|CAPPB|CAPZ	capping protein (actin filament) muscle Z-line, beta	protein-coding	832	ENSG00000077549	GO:0001669|GO:0003779|GO:0005829|GO:0005856|GO:0006928|GO:0007010|GO:0007596|GO:0008290|GO:0014704|GO:0015629|GO:0016020|GO:0022604|GO:0030018|GO:0030027|GO:0030032|GO:0030036|GO:0030863|GO:0031115|GO:0031175|GO:0048487|GO:0048747|GO:0051015|GO:0051016|GO:0071203	chr1	19665267	19812135	-	HGNC:1491|MIM:601572|HPRD:11872|Vega:OTTHUMG00000002556
833	0.117388	0.0102108	up	1.87243	1.87243	0.904911	2144.3	2315.01	2441.51	2080.92	1793.32	983.192	11.2224	11.4202	11.3578	10.7882	10.4569	10.0406	CARS	CARS1|CYSRS|MGC:11246	cysteinyl-tRNA synthetase	protein-coding	833	ENSG00000110619	GO:0000049|GO:0004817|GO:0005515|GO:0005524|GO:0005737|GO:0005829|GO:0006418|GO:0006423|GO:0010467|GO:0042803|GO:0046872	chr11	3022152	3078681	-	HGNC:1493|MIM:123859|HPRD:00464|Vega:OTTHUMG00000010927
834	1	0.527886	up	1.30629	1.30629	0.385476	39.7895	67.4472	140.579	101.5	85	38.9868	5.47039	6.31911	7.23946	6.4305	6.05789	5.38414	CASP1	ICE|IL1BC|P45	caspase 1, apoptosis-related cysteine peptidase	protein-coding	834	ENSG00000137752	GO:0001666|GO:0004197|GO:0005515|GO:0005576|GO:0005829|GO:0006508|GO:0006915|GO:0006917|GO:0006919|GO:0007165|GO:0008656|GO:0016485|GO:0032611|GO:0033198|GO:0035872|GO:0043123|GO:0045087|GO:0050717|GO:0050718|GO:0051882|GO:0060081|GO:0071260|GO:0071310|GO:0072557|GO:0072558|GO:0072559|GO:0097169	chr11	104896237	104905884	-	HGNC:1499|MIM:147678|HPRD:00977|Vega:OTTHUMG00000048072
835	0.0536325	0.00206452	down	1.43983	-1.43983	-0.525898	398.267	369.207	372.526	678.078	755.855	633.996	8.79367	8.77172	8.64542	9.17047	9.21046	9.40756	CASP2	CASP-2|ICH1|NEDD-2|NEDD2|PPP1R57	caspase 2, apoptosis-related cysteine peptidase	protein-coding	835	ENSG00000106144	GO:0001554|GO:0003407|GO:0004197|GO:0005515|GO:0005634|GO:0005739|GO:0005829|GO:0006508|GO:0006915|GO:0006917|GO:0006977|GO:0007420|GO:0007568|GO:0016020|GO:0016485|GO:0019899|GO:0019904|GO:0043065|GO:0043281|GO:0043525|GO:0048011|GO:0071260|GO:0097190|GO:0097194	chr7	142985308	143004789	+	HGNC:1503|MIM:600639|HPRD:02800|Vega:OTTHUMG00000023641
836	0.496217	0.0932313	up	1.18974	1.18974	0.250644	1019.65	781.421	862.6	1064.48	1081.26	704.684	10.1499	9.85338	9.85677	9.8211	9.727	9.56006	CASP3	CPP32|CPP32B|SCA-1	caspase 3, apoptosis-related cysteine peptidase	protein-coding	836	ENSG00000164305	GO:0001782|GO:0001836|GO:0004190|GO:0004197|GO:0004861|GO:0005515|GO:0005634|GO:0005654|GO:0005730|GO:0005737|GO:0005739|GO:0005829|GO:0005886|GO:0006309|GO:0006508|GO:0006915|GO:0006917|GO:0006921|GO:0006974|GO:0007507|GO:0007605|GO:0008233|GO:0008625|GO:0008631|GO:0008635|GO:0009411|GO:0009611|GO:0016485|GO:0030216|GO:0030264|GO:0030889|GO:0034612|GO:0035329|GO:0042981|GO:0043029|GO:0043065|GO:…	chr4	185548850	185570629	-	HGNC:1504|MIM:600636|HPRD:02799|Vega:OTTHUMG00000133681
837	1	0.578676	up	1.08501	1.08501	0.117715	349.763	300.234	407.539	343.74	452.254	428.307	8.60631	8.47337	8.77502	8.19034	8.46949	8.84173	CASP4	ICE(rel)II|ICEREL-II|ICH-2|Mih1/TX|TX	caspase 4, apoptosis-related cysteine peptidase	protein-coding	837	ENSG00000196954	GO:0004197|GO:0005622|GO:0006508|GO:0006915|GO:0006917	chr11	104813594	104839325	-	HGNC:1505|MIM:602664|HPRD:04047|Vega:OTTHUMG00000166078
838	1	1	down	1	-1	0	0	0	0	0	0	0	0	0	0	0	0	0	CASP5	ICE(rel)III|ICEREL-III|ICH-3	caspase 5, apoptosis-related cysteine peptidase	protein-coding	838	ENSG00000137757	GO:0004197|GO:0006508|GO:0006915|GO:0008234|GO:0042981|GO:0071260|GO:0072558	chr11	104864967	104893895	-	HGNC:1506|MIM:602665|HPRD:04048|Vega:OTTHUMG00000048073
839	0.295986	0.043928	down	1.27949	-1.27949	-0.355568	181.612	223.934	250.921	364.447	405.869	287.188	7.66079	8.05036	8.07531	8.27473	8.31337	8.26508	CASP6	MCH2	caspase 6, apoptosis-related cysteine peptidase	protein-coding	839	ENSG00000138794	GO:0004197|GO:0005515|GO:0005634|GO:0005654|GO:0005730|GO:0005737|GO:0005829|GO:0006508|GO:0006915|GO:0006917|GO:0006921|GO:0008234	chr4	110609785	110624629	-	HGNC:1507|MIM:601532|HPRD:03321|Vega:OTTHUMG00000131914
840	1	0.55239	down	1.06005	-1.06005	-0.0841378	228.184	259.539	266.428	337.104	443.645	249.76	7.99013	8.26324	8.16183	8.16221	8.44176	8.06363	CASP7	CASP-7|CMH-1|ICE-LAP3|LICE2|MCH3	caspase 7, apoptosis-related cysteine peptidase	protein-coding	840	ENSG00000165806	GO:0001836|GO:0004190|GO:0004197|GO:0005515|GO:0005634|GO:0005654|GO:0005737|GO:0005829|GO:0006508|GO:0006915|GO:0006917|GO:0006921|GO:0007507|GO:0008234|GO:0008635|GO:0009411|GO:0016485|GO:0043525|GO:0097193	chr10	115438921	115490668	+	HGNC:1508|MIM:601761|HPRD:03457|Vega:OTTHUMG00000019076
841	1	0.436699	down	1.23439	-1.23439	-0.303797	134.183	157.098	268.801	285.568	430.442	172.306	7.22413	7.53895	8.17462	7.92285	8.39818	7.52806	CASP8	ALPS2B|CAP4|Casp-8|FLICE|MACH|MCH5	caspase 8, apoptosis-related cysteine peptidase	protein-coding	841	ENSG00000064012	GO:0001525|GO:0001841|GO:0002020|GO:0002224|GO:0002756|GO:0004197|GO:0005164|GO:0005515|GO:0005634|GO:0005730|GO:0005737|GO:0005739|GO:0005741|GO:0005813|GO:0005829|GO:0005856|GO:0006508|GO:0006915|GO:0006919|GO:0006921|GO:0007507|GO:0008234|GO:0009409|GO:0019048|GO:0030225|GO:0030690|GO:0031264|GO:0031265|GO:0032025|GO:0032355|GO:0032496|GO:0034138|GO:0034142|GO:0034612|GO:0035666|GO:0035872|GO:…	chr2	202098166	202152434	+	HGNC:1509|MIM:601763|HPRD:03459|Vega:OTTHUMG00000132821
842	1	0.331342	up	1.14665	1.14665	0.19742	125.697	97.4079	150.022	117.934	169.894	120.848	7.12988	6.8494	7.33326	6.647	7.05699	7.01628	CASP9	APAF-3|APAF3|ICE-LAP6|MCH6|PPP1R56	caspase 9, apoptosis-related cysteine peptidase	protein-coding	842	ENSG00000132906	GO:0004197|GO:0005515|GO:0005634|GO:0005829|GO:0006508|GO:0006915|GO:0006974|GO:0007173|GO:0008047|GO:0008233|GO:0008543|GO:0008630|GO:0008635|GO:0017124|GO:0019901|GO:0034644|GO:0038095|GO:0042770|GO:0042981|GO:0043065|GO:0043293|GO:0043525|GO:0045087|GO:0048011|GO:0048015|GO:0071549|GO:0097193|GO:2001020	chr1	15817896	15851285	-	HGNC:1511|MIM:602234|HPRD:03756|Vega:OTTHUMG00000002256
843	1	0.406362	up	1.44815	1.44815	0.534215	49.96	33	47	54.1711	69	13.5658	5.79878	5.28782	5.65881	5.52461	5.75702	3.86113	CASP10	ALPS2|FLICE2|MCH4	caspase 10, apoptosis-related cysteine peptidase	protein-coding	843	ENSG00000003400	GO:0004197|GO:0005515|GO:0005829|GO:0005886|GO:0006508|GO:0006915|GO:0006917|GO:0043123|GO:0045087|GO:0097190	chr2	202047604	202094129	+	HGNC:1500|MIM:601762|HPRD:03458|Vega:OTTHUMG00000132818
844	1	0.594084	down	1.20138	-1.20138	-0.264697	1	0	2	1	2.47368	2	0.156074	0	1.10422	0	0.95516	1.09923	CASQ1	CASQ|PDIB1	calsequestrin 1 (fast-twitch, skeletal muscle)	protein-coding	844	ENSG00000143318	GO:0005509|GO:0005759|GO:0005783|GO:0005790|GO:0005794|GO:0007029|GO:0007519|GO:0009408|GO:0010033|GO:0014804|GO:0014809|GO:0014894|GO:0030315|GO:0031674|GO:0033017|GO:0034220|GO:0051282|GO:0055085	chr1	160160285	160171676	+	HGNC:1512|MIM:114250|HPRD:15915|Vega:OTTHUMG00000031607
845	1	0.41516	down	1.24348	-1.24348	-0.314385	1	0	0	0	0	2	0.156074	0	0	0	0	1.09923	CASQ2	PDIB2	calsequestrin 2 (cardiac muscle)	protein-coding	845	ENSG00000118729	GO:0002027|GO:0005509|GO:0005513|GO:0005515|GO:0005622|GO:0005737|GO:0005891|GO:0006941|GO:0010649|GO:0010880|GO:0010881|GO:0014701|GO:0016529|GO:0030018|GO:0033017|GO:0033018|GO:0034220|GO:0034704|GO:0042803|GO:0043267|GO:0051208|GO:0051258|GO:0055085|GO:0060048|GO:0060306|GO:0060315|GO:0071313|GO:0086029|GO:1901017	chr1	116242626	116311426	-	HGNC:1513|MIM:114251|HPRD:00256|Vega:OTTHUMG00000011970
846	1	1	down	1	-1	0	0	0	0	0	0	0	0	0	0	0	0	0	CASR	CAR|EIG8|FHH|FIH|GPRC2A|HHC|HHC1|HYPOC1|NSHPT|PCAR1	calcium-sensing receptor	protein-coding	846	ENSG00000036828	GO:0001503|GO:0004435|GO:0004930|GO:0005513|GO:0005515|GO:0005886|GO:0005887|GO:0006874|GO:0007186|GO:0007635|GO:0009653|GO:0070509	chr3	121902530	122005344	+	HGNC:1514|MIM:601199|HPRD:03122|Vega:OTTHUMG00000159491
847	1	0.410804	down	1.20796	-1.20796	-0.272577	502.96	247.014	491.796	719.933	608.121	488.868	9.13038	8.19188	9.04614	9.25688	8.89671	9.03253	CAT		catalase	protein-coding	847	ENSG00000121691	GO:0000302|GO:0001666|GO:0004046|GO:0004096|GO:0005102|GO:0005758|GO:0005764|GO:0005777|GO:0005778|GO:0005782|GO:0005783|GO:0005794|GO:0005829|GO:0005886|GO:0006144|GO:0006195|GO:0006641|GO:0008203|GO:0009060|GO:0009650|GO:0014068|GO:0016209|GO:0016684|GO:0019899|GO:0020027|GO:0020037|GO:0032088|GO:0033197|GO:0042697|GO:0042744|GO:0042803|GO:0043066|GO:0044281|GO:0046872|GO:0050661|GO:0051092|GO:…	chr11	34460472	34493607	+	HGNC:1516|MIM:115500|HPRD:00282|Vega:OTTHUMG00000044353
857	0.257967	0.0361108	down	1.98926	-1.98926	-0.992233	3403.12	4955.19	2397.79	8074.89	9909.74	7904.89	11.8887	12.5182	11.3317	12.7444	12.9231	13.0478	CAV1	BSCL3|CGL3|MSTP085|PPH3|VIP21	caveolin 1, caveolae protein, 22kDa	protein-coding	857	ENSG00000105974	GO:0000122|GO:0000139|GO:0000165|GO:0000188|GO:0001525|GO:0001570|GO:0001666|GO:0001937|GO:0001960|GO:0002080|GO:0002931|GO:0003057|GO:0005102|GO:0005113|GO:0005198|GO:0005515|GO:0005622|GO:0005768|GO:0005783|GO:0005811|GO:0005886|GO:0005887|GO:0005901|GO:0005929|GO:0005938|GO:0006641|GO:0006816|GO:0006874|GO:0006940|GO:0007519|GO:0007595|GO:0007596|GO:0008104|GO:0009267|GO:0010524|GO:0015485|GO:…	chr7	116164839	116201239	+	HGNC:1527|MIM:601047|HPRD:03028|Vega:OTTHUMG00000023413
858	1	0.412729	down	1.11147	-1.11147	-0.152464	1533.75	1517.51	1128.31	2037.83	2219.28	1584.51	10.7389	10.8109	10.2442	10.758	10.7644	10.729	CAV2	CAV	caveolin 2	protein-coding	858	ENSG00000105971	GO:0000139|GO:0001937|GO:0001938|GO:0002080|GO:0005515|GO:0005622|GO:0005634|GO:0005794|GO:0005811|GO:0005829|GO:0005886|GO:0005887|GO:0005901|GO:0006906|GO:0007005|GO:0007029|GO:0007088|GO:0007268|GO:0009986|GO:0016020|GO:0016050|GO:0019905|GO:0030133|GO:0030512|GO:0031234|GO:0031410|GO:0031748|GO:0042803|GO:0043234|GO:0045121|GO:0048278|GO:0048471|GO:0048741|GO:0051219|GO:0051259|GO:0060161|GO:…	chr7	116139655	116148595	+	HGNC:1528|MIM:601048|HPRD:03029|Vega:OTTHUMG00000023414
859	1	1	down	1	-1	0	0	0	0	0	0	0	0	0	0	0	0	0	CAV3	LGMD1C|LQT9|VIP-21|VIP21	caveolin 3	protein-coding	859	ENSG00000182533	GO:0000139|GO:0001778|GO:0002027|GO:0005246|GO:0005515|GO:0005783|GO:0005886|GO:0005901|GO:0006469|GO:0006641|GO:0006897|GO:0007009|GO:0007015|GO:0007204|GO:0007517|GO:0007520|GO:0008016|GO:0008022|GO:0008104|GO:0008284|GO:0009986|GO:0010614|GO:0010831|GO:0014819|GO:0016010|GO:0016049|GO:0017015|GO:0017080|GO:0019870|GO:0030018|GO:0030154|GO:0030315|GO:0031116|GO:0031122|GO:0031579|GO:0031594|GO:…	chr3	8775486	8788451	+	HGNC:1529|MIM:601253|HPRD:03154|Vega:OTTHUMG00000090519
860	0.968648	0.250757	down	1.25182	-1.25182	-0.324029	172	229.013	264.816	279.276	456.656	318.867	7.58234	8.08271	8.15307	7.89071	8.48346	8.41604	RUNX2	AML3|CBF-alpha-1|CBFA1|CCD|CCD1|CLCD|OSF-2|OSF2|PEA2aA|PEBP2aA	runt-related transcription factor 2	protein-coding	860	ENSG00000124813	GO:0000790|GO:0001503|GO:0001649|GO:0001958|GO:0002051|GO:0002063|GO:0002076|GO:0003682|GO:0003700|GO:0005515|GO:0005524|GO:0005634|GO:0005667|GO:0005730|GO:0005737|GO:0006367|GO:0008284|GO:0010467|GO:0019904|GO:0030217|GO:0030509|GO:0032332|GO:0035115|GO:0040036|GO:0042475|GO:0042487|GO:0043425|GO:0044212|GO:0045669|GO:0045879|GO:0045892|GO:0045893|GO:0048469|GO:0048701|GO:0048863|GO:0070491|GO:…	chr6	45296054	45518819	+	HGNC:10472|MIM:600211|HPRD:02566|Vega:OTTHUMG00000014774
861	1	0.984056	up	1.00503	1.00503	0.00724409	1006.3	1725.5	2312.48	2063	2002.65	1902.59	10.1309	10.9962	11.2794	10.7757	10.6162	10.993	RUNX1	AML1|AML1-EVI-1|AMLCR1|CBFA2|EVI-1|PEBP2aB	runt-related transcription factor 1	protein-coding	861	ENSG00000159216	GO:0000975|GO:0001501|GO:0001701|GO:0001889|GO:0002318|GO:0003677|GO:0003700|GO:0005509|GO:0005515|GO:0005524|GO:0005604|GO:0005634|GO:0005730|GO:0006351|GO:0007417|GO:0008134|GO:0009966|GO:0030097|GO:0030099|GO:0030853|GO:0030854|GO:0031069|GO:0035162|GO:0042803|GO:0043231|GO:0045766|GO:0045893|GO:0045944|GO:0046982|GO:0048266|GO:0048935|GO:0060216|GO:0070491|GO:0071336|GO:0071425|GO:2000872	chr21	36160098	36421595	-	HGNC:10471|MIM:151385|HPRD:01043|Vega:OTTHUMG00000086299
862	1	0.864235	down	1.13419	-1.13419	-0.181659	27	152.203	292.25	228.079	166.816	91.5263	4.91096	7.49329	8.29528	7.59855	7.03061	6.61534	RUNX1T1	AML1T1|CBFA2T1|CDR|ETO|MTG8|ZMYND2	runt-related transcription factor 1; translocated to, 1 (cyclin D-related)	protein-coding	862	ENSG00000079102	GO:0003677|GO:0003700|GO:0005515|GO:0006091|GO:0006351|GO:0016363|GO:0042802|GO:0042803|GO:0045444|GO:0046872|GO:0051101	chr8	92967195	93115454	-	HGNC:1535|MIM:133435|HPRD:00590|Vega:OTTHUMG00000164066
863	1	1	down	1	-1	0	0	0	0	0	0	0	0	0	0	0	0	0	CBFA2T3	ETO2|MTG16|MTGR2|ZMYND4	core-binding factor, runt domain, alpha subunit 2; translocated to, 3	protein-coding	863	ENSG00000129993	GO:0000139|GO:0003682|GO:0003700|GO:0005515|GO:0005654|GO:0005730|GO:0006351|GO:0008283|GO:0030851|GO:0045944|GO:0046872	chr16	88941263	89043504	-	HGNC:1537|MIM:603870|HPRD:04847|Vega:OTTHUMG00000137864
864	1	0.683936	up	1.40506	1.40506	0.490627	8	0	0	1	0	3	3.15607	0	0	0	0	1.68419	RUNX3	AML2|CBFA3|PEBP2aC	runt-related transcription factor 3	protein-coding	864	ENSG00000020633	GO:0000122|GO:0000790|GO:0000977|GO:0000981|GO:0002062|GO:0003700|GO:0005515|GO:0005524|GO:0005634|GO:0005737|GO:0006355|GO:0006366|GO:0006468|GO:0007411|GO:0031069|GO:0032609|GO:0045786|GO:0048469|GO:0048935|GO:0050680	chr1	25226002	25291501	-	HGNC:10473|MIM:600210|HPRD:02565|Vega:OTTHUMG00000003316
865	0.0749853	0.00438522	down	1.58984	-1.58984	-0.668885	686.467	764.723	767.259	1600.53	1451.35	1384.73	9.57912	9.82222	9.68779	10.4095	10.1517	10.5346	CBFB	PEBP2B	core-binding factor, beta subunit	protein-coding	865	ENSG00000067955	GO:0001649|GO:0003677|GO:0003700|GO:0003713|GO:0005515|GO:0005575|GO:0005634|GO:0006366|GO:0030098|GO:0030099|GO:0045944|GO:0048469|GO:0060216	chr16	67063050	67134958	+	HGNC:1539|MIM:121360|HPRD:00418|Vega:OTTHUMG00000137520
866	1	1	down	1	-1	0	0	0	0	0	0	0	0	0	0	0	0	0	SERPINA6	CBG	serpin peptidase inhibitor, clade A (alpha-1 antiproteinase, antitrypsin), member 6	protein-coding	866	ENSG00000170099	GO:0004867|GO:0005496|GO:0005615|GO:0006810|GO:0008211|GO:0010951|GO:0030162	chr14	94770585	94789688	-	HGNC:1540|MIM:122500|HPRD:00419|Vega:OTTHUMG00000171346
867	0.0346363	0.000569078	down	1.44959	-1.44959	-0.535645	1103.97	1130.28	1091.31	2179.67	2350.82	1608.76	10.2646	10.3859	10.1961	10.8551	10.8474	10.751	CBL	C-CBL|CBL2|FRA11B|NSLL|RNF55	Cbl proto-oncogene, E3 ubiquitin protein ligase	protein-coding	867	ENSG00000110395	GO:0001784|GO:0003700|GO:0004842|GO:0004871|GO:0005509|GO:0005515|GO:0005634|GO:0005737|GO:0005829|GO:0005886|GO:0006355|GO:0007166|GO:0007173|GO:0008270|GO:0008543|GO:0014068|GO:0016567|GO:0016600|GO:0017124|GO:0042059|GO:0043066|GO:0046875|GO:0048260	chr11	119076986	119178859	+	HGNC:1541|MIM:165360|HPRD:01320|Vega:OTTHUMG00000166170
868	0.455539	0.0824741	up	1.6058	1.6058	0.683289	265.505	312.533	488.225	314.562	370.527	166.825	8.20867	8.53129	9.03562	8.06236	8.18193	7.48142	CBLB	Cbl-b|RNF56	Cbl proto-oncogene B, E3 ubiquitin protein ligase	protein-coding	868	ENSG00000114423	GO:0001784|GO:0002669|GO:0004842|GO:0004871|GO:0005509|GO:0005515|GO:0005634|GO:0005730|GO:0005737|GO:0005829|GO:0005886|GO:0006607|GO:0006955|GO:0007165|GO:0007166|GO:0008270|GO:0035556|GO:0042110|GO:0045732|GO:0046642|GO:0050860	chr3	105377109	105587887	-	HGNC:1542|MIM:604491|HPRD:05136
869	1	1	down	1	-1	0	0	0	0	0	0	0	0	0	0	0	0	0	CBLN1		cerebellin 1 precursor	protein-coding	869	ENSG00000102924	GO:0005576|GO:0005886|GO:0007268|GO:0007399|GO:0009306|GO:0030054|GO:0042803|GO:0045211|GO:0051965	chr16	49311829	49315742	-	HGNC:1543|MIM:600432|HPRD:02697|Vega:OTTHUMG00000133148
871	0.357715	0.058157	up	1.55672	1.55672	0.638507	29116.6	42504.5	48437.7	35925.8	40999.7	21439.4	14.9856	15.6188	15.6681	14.8979	14.9718	14.4872	SERPINH1	AsTP3|CBP1|CBP2|HSP47|OI10|PPROM|RA-A47|SERPINH2|gp46	serpin peptidase inhibitor, clade H (heat shock protein 47), member 1, (collagen binding protein 1)	protein-coding	871	ENSG00000149257	GO:0004867|GO:0005518|GO:0005783|GO:0005788|GO:0005793|GO:0006986|GO:0010951|GO:0030162|GO:0030198|GO:0030199|GO:0032964|GO:0051082|GO:0051604	chr11	75273101	75283849	+	HGNC:1546|MIM:600943|HPRD:02968|Vega:OTTHUMG00000165362
873	0.120207	0.0106095	down	1.2807	-1.2807	-0.356935	577.987	630	567.316	976.806	1082.83	815.325	9.33097	9.54264	9.25223	9.69709	9.72909	9.77046	CBR1	CBR|SDR21C1|hCBR1	carbonyl reductase 1	protein-coding	873	ENSG00000159228	GO:0004090|GO:0005829|GO:0016655|GO:0017144|GO:0019369|GO:0019371|GO:0042373|GO:0044281|GO:0047021|GO:0050221|GO:0055114	chr21	37442222	37445475	+	HGNC:1548|MIM:114830|HPRD:00267|Vega:OTTHUMG00000086618
874	0.365162	0.0599636	down	1.67753	-1.67753	-0.746336	69.4911	95.5081	69.9581	164.089	141.221	187.979	6.27483	6.82098	6.23264	7.1235	6.79031	7.65366	CBR3	SDR21C2|hCBR3	carbonyl reductase 3	protein-coding	874	ENSG00000159231	GO:0000253|GO:0004090|GO:0005634|GO:0005730|GO:0005737|GO:0005829|GO:0042376|GO:0070402	chr21	37507263	37518860	+	HGNC:1549|MIM:603608|HPRD:07222|Vega:OTTHUMG00000086617
875	0.528023	0.102472	up	1.4415	1.4415	0.527566	1903.73	1833.03	2676.49	2535.87	2121.36	1151.93	11.0507	11.0834	11.4903	11.0734	10.6993	10.2691	CBS	HIP4	cystathionine-beta-synthase	protein-coding	875	ENSG00000160200	GO:0000096|GO:0001958|GO:0001974|GO:0004122|GO:0005515|GO:0005634|GO:0005730|GO:0005829|GO:0006535|GO:0006563|GO:0006565|GO:0006801|GO:0019343|GO:0019346|GO:0019448|GO:0019899|GO:0020037|GO:0021587|GO:0030170|GO:0030554|GO:0030823|GO:0031625|GO:0034641|GO:0042803|GO:0043066|GO:0043231|GO:0043418|GO:0043506|GO:0044281|GO:0046872|GO:0050667|GO:0050880|GO:0051593|GO:0060135|GO:0060351|GO:0070814|GO:…	chr21	44473301	44496472	-	HGNC:1550|MIM:613381|HPRD:01994|Vega:OTTHUMG00000086834
881	1	0.383641	up	1.32263	1.32263	0.403409	41.7733	30.6316	17	25.3553	26	28.3421	5.54058	5.18038	4.19169	4.42938	4.34894	4.9241	CCIN	BTBD20	calicin	protein-coding	881	ENSG00000185972	GO:0005200|GO:0005856|GO:0007275|GO:0007283|GO:0030154|GO:0033150	chr9	36169389	36171331	+	HGNC:1568|MIM:603960|HPRD:04907|Vega:OTTHUMG00000019901
883	0.144868	0.0145377	down	1.55449	-1.55449	-0.636437	82.9605	73.1579	65.5921	159.423	137.934	135.143	6.53043	6.43637	6.13967	7.08188	6.75633	7.17757	CCBL1	GTK|KAT1|KATI	cysteine conjugate-beta lyase, cytoplasmic	protein-coding	883	ENSG00000171097	GO:0005634|GO:0005730|GO:0005737|GO:0005829|GO:0006559|GO:0006569|GO:0006575|GO:0008483|GO:0008652|GO:0016212|GO:0030170|GO:0034641|GO:0036141|GO:0042803|GO:0044281|GO:0047312|GO:0047316|GO:0047804|GO:0047945|GO:0070189|GO:0097053	chr9	131595221	131644354	-	HGNC:1564|MIM:600547|HPRD:02769|Vega:OTTHUMG00000020767
885	1	1	down	1	-1	0	0	0	0	0	0	0	0	0	0	0	0	0	CCK		cholecystokinin	protein-coding	885	ENSG00000187094	GO:0001662|GO:0001764|GO:0001836|GO:0005179|GO:0005184|GO:0005515|GO:0005576|GO:0005615|GO:0006919|GO:0007165|GO:0007205|GO:0007409|GO:0008284|GO:0030424|GO:0030425|GO:0032099|GO:0032461|GO:0042755|GO:0043065|GO:0043194|GO:0043195|GO:0043203|GO:0043204|GO:0050731|GO:0051901|GO:0051930	chr3	42299318	42307662	-	HGNC:1569|MIM:118440|HPRD:00321|Vega:OTTHUMG00000131796
886	0.555888	0.111953	up	1.0967	1.0967	0.133167	1	1	0	1	0	0	0.156074	0.243428	0	0	0	0	CCKAR	CCK-A|CCK1-R|CCKRA	cholecystokinin A receptor	protein-coding	886	ENSG00000163394	GO:0001764|GO:0004951|GO:0005886|GO:0005887|GO:0007200|GO:0007204|GO:0007409|GO:0007584|GO:0007586|GO:0007631|GO:0030900|GO:0038188	chr4	26483018	26492042	-	HGNC:1570|MIM:118444|HPRD:00322|Vega:OTTHUMG00000128567
887	1	1	down	1	-1	0	0	0	0	1	0	0	0	0	0	0	0	0	CCKBR	CCK-B|CCK2R|GASR	cholecystokinin B receptor	protein-coding	887	ENSG00000110148	GO:0001696|GO:0004435|GO:0004951|GO:0005515|GO:0005886|GO:0005887|GO:0007166|GO:0007200|GO:0007204|GO:0007586|GO:0007600|GO:0007631|GO:0008283|GO:0008284|GO:0015054|GO:0031741|GO:0038188|GO:0046935|GO:0048565|GO:0048732	chr11	6280904	6293357	+	HGNC:1571|MIM:118445|HPRD:00323|Vega:OTTHUMG00000133380
889	1	0.996688	down	1.00048	-1.00048	-0.000692408	420.417	494.621	579.55	754.808	689.093	461.131	8.87175	9.19361	9.28301	9.32513	9.07705	8.94826	KRIT1	CAM|CCM1	KRIT1, ankyrin repeat containing	protein-coding	889	ENSG00000001631	GO:0001525|GO:0001937|GO:0005083|GO:0005515|GO:0005546|GO:0005737|GO:0005874|GO:0005886|GO:0005911|GO:0007264|GO:0008017|GO:0010596|GO:0016525|GO:0032092|GO:0032403|GO:0045454|GO:2000114|GO:2000352	chr7	91828283	91875414	-	HGNC:1573|MIM:604214|HPRD:05020|Vega:OTTHUMG00000131187
890	0.0515207	0.00189661	down	7.32192	-7.32192	-2.87222	381.974	273.434	148.868	2136.08	2261.07	2511.33	8.7334	8.33848	7.32212	10.8259	10.7913	11.3935	CCNA2	CCN1|CCNA	cyclin A2	protein-coding	890	ENSG00000145386	GO:0000079|GO:0000086|GO:0000278|GO:0001939|GO:0001940|GO:0005515|GO:0005634|GO:0005654|GO:0005737|GO:0007067|GO:0007095|GO:0007265|GO:0019901|GO:0045893|GO:0051301	chr4	122737599	122745088	-	HGNC:1578|MIM:123835|HPRD:00453|Vega:OTTHUMG00000133072
891	0.0839688	0.00558436	down	6.67096	-6.67096	-2.73789	754.231	465.211	208.868	3488.77	3507.18	3533.73	9.71494	9.10517	7.81067	11.5337	11.4246	11.8862	CCNB1	CCNB	cyclin B1	protein-coding	891	ENSG00000134057	GO:0000079|GO:0000082|GO:0000086|GO:0000236|GO:0000278|GO:0000922|GO:0000942|GO:0001556|GO:0001701|GO:0001933|GO:0005113|GO:0005515|GO:0005634|GO:0005654|GO:0005737|GO:0005813|GO:0005829|GO:0006461|GO:0006468|GO:0007077|GO:0007080|GO:0007283|GO:0009612|GO:0010629|GO:0016020|GO:0016301|GO:0019901|GO:0031145|GO:0031442|GO:0033129|GO:0042246|GO:0042493|GO:0043148|GO:0045931|GO:0046680|GO:0048565|GO:…	chr5	68462837	68474070	+	HGNC:1579|MIM:123836|HPRD:00454|Vega:OTTHUMG00000097817
892	0.149061	0.0152368	down	1.13009	-1.13009	-0.176438	788.767	759.179	767.252	1144.03	1208.77	952.928	9.77953	9.81172	9.68778	9.92507	9.88782	9.99545	CCNC	CycC	cyclin C	protein-coding	892	ENSG00000112237	GO:0000079|GO:0005515|GO:0005654|GO:0006351|GO:0006367|GO:0007179|GO:0007219|GO:0010467|GO:0016591|GO:0016592|GO:0019901|GO:0045944	chr6	99990263	100016690	-	HGNC:1581|MIM:123838|HPRD:00456|Vega:OTTHUMG00000015268
894	0.279368	0.0405362	down	2.05486	-2.05486	-1.03904	224.933	209	480.987	897.236	877.892	495	7.96943	7.95079	9.01408	9.57451	9.4264	9.05051	CCND2	KIAK0002	cyclin D2	protein-coding	894	ENSG00000118971	GO:0000307|GO:0000785|GO:0001934|GO:0005634|GO:0005730|GO:0005829|GO:0007049|GO:0019901|GO:0031965|GO:0045737|GO:0051301	chr12	4382902	4414522	+	HGNC:1583|MIM:123833|HPRD:00451|Vega:OTTHUMG00000168123
895	1	1	down	1	-1	0	0	0	0	0	0	0	0	0	0	0	0	0	CCND2P		cyclin D2 pseudogene	pseudo	895			chr11	63010557	63011509	+	HGNC:1584
896	0.0465195	0.0014299	down	2.45457	-2.45457	-1.29547	380.236	338.96	341.871	947.09	1176.67	1162.02	8.72683	8.6484	8.52153	9.65252	9.84899	10.2817	CCND3		cyclin D3	protein-coding	896	ENSG00000112576	GO:0000307|GO:0001934|GO:0004693|GO:0005515|GO:0005634|GO:0005737|GO:0007165|GO:0016020|GO:0019901|GO:0042098|GO:0045737|GO:0051301	chr6	41902671	42016632	-	HGNC:1585|MIM:123834|HPRD:00452|Vega:OTTHUMG00000014690
897	1	1	down	1	-1	0	0	0	0	0	0	0	0	0	0	0	0	0	CCND3P		cyclin D3 pseudogene	pseudo	897			chr10	30692123	30692750	-	HGNC:1586
898	0.203956	0.0253288	down	1.8811	-1.8811	-0.911575	76.1053	48.5921	61.5592	112.395	168.587	158.931	6.406	5.84608	6.04813	6.57759	7.04585	7.41149	CCNE1	CCNE	cyclin E1	protein-coding	898	ENSG00000105173	GO:0000079|GO:0000082|GO:0000083|GO:0000278|GO:0000307|GO:0003713|GO:0005515|GO:0005634|GO:0005654|GO:0005730|GO:0005829|GO:0006270|GO:0006468|GO:0016055|GO:0016301|GO:0016538|GO:0019901|GO:0030521|GO:0045893|GO:0050681|GO:0051301	chr19	30302901	30315215	+	HGNC:1589|MIM:123837|HPRD:00455|Vega:OTTHUMG00000177626
899	0.0651057	0.00328978	down	4.54528	-4.54528	-2.18437	241.066	115	104.954	836.915	801.089	809.886	8.06936	7.08892	6.81784	9.4741	9.29432	9.7608	CCNF	FBX1|FBXO1	cyclin F	protein-coding	899	ENSG00000162063	GO:0000320|GO:0001890|GO:0005515|GO:0005634|GO:0005814|GO:0007067|GO:0010826|GO:0016567|GO:0019005|GO:0031146|GO:0051301	chr16	2479395	2508859	+	HGNC:1591|MIM:600227|HPRD:02574|Vega:OTTHUMG00000128858
900	0.186344	0.0218326	up	1.37668	1.37668	0.461191	2604.51	2818.33	3720.44	3051.93	3134.64	2174.33	11.5029	11.7041	11.9655	11.3407	11.2626	11.1856	CCNG1	CCNG	cyclin G1	protein-coding	900	ENSG00000113328	GO:0000079|GO:0005515|GO:0005634|GO:0006949|GO:0007067|GO:0007095|GO:0007420|GO:0010243|GO:0016049|GO:0019904|GO:0030425|GO:0043025|GO:0043066|GO:0048471|GO:0051301	chr5	162864577	162872022	+	HGNC:1592|MIM:601578|HPRD:03345|Vega:OTTHUMG00000130380
901	0.540926	0.106178	up	1.64068	1.64068	0.714291	398.263	352.278	757.321	452.329	467.735	225.987	8.79365	8.704	9.66898	8.58639	8.51805	7.91932	CCNG2		cyclin G2	protein-coding	901	ENSG00000138764	GO:0000075|GO:0005737|GO:0007067|GO:0051301	chr4	78078357	78091213	+	HGNC:1593|MIM:603203|HPRD:04438|Vega:OTTHUMG00000130100
902	0.312044	0.047561	down	1.32268	-1.32268	-0.403469	267.386	339.412	354.841	577.864	538.159	476.216	8.21886	8.65032	8.57525	8.93975	8.72039	8.9947	CCNH	CAK|p34|p37	cyclin H	protein-coding	902	ENSG00000134480	GO:0000079|GO:0000082|GO:0000086|GO:0000278|GO:0000718|GO:0005515|GO:0005634|GO:0005654|GO:0005675|GO:0006281|GO:0006283|GO:0006289|GO:0006360|GO:0006361|GO:0006362|GO:0006363|GO:0006366|GO:0006367|GO:0006368|GO:0006370|GO:0008094|GO:0008353|GO:0010467|GO:0016032|GO:0016538|GO:0019901|GO:0019907|GO:0045944|GO:0050434|GO:0070985	chr5	86690079	86708850	-	HGNC:1594|MIM:601953|HPRD:09059|Vega:OTTHUMG00000119077
904	0.270793	0.03879	down	1.16628	-1.16628	-0.221919	679.87	543.382	614.153	941.882	1061.89	715.178	9.56519	9.32925	9.36668	9.64457	9.70092	9.58139	CCNT1	CCNT|CYCT1|HIVE1	cyclin T1	protein-coding	904	ENSG00000129315	GO:0000079|GO:0003677|GO:0003682|GO:0005515|GO:0005634|GO:0005654|GO:0005730|GO:0006351|GO:0006366|GO:0006367|GO:0006368|GO:0006468|GO:0007049|GO:0007179|GO:0008024|GO:0010467|GO:0016032|GO:0017069|GO:0019048|GO:0019901|GO:0044212|GO:0045944|GO:0050434|GO:0051301	chr12	49082241	49110781	-	HGNC:1599|MIM:143055|HPRD:03938|Vega:OTTHUMG00000170393
905	1	0.294512	up	1.12503	1.12503	0.169959	566.35	484.95	685.068	654.342	842.382	476.413	9.30162	9.16512	9.52433	9.11906	9.36683	8.9953	CCNT2	CYCT2	cyclin T2	protein-coding	905	ENSG00000082258	GO:0000079|GO:0005634|GO:0005654|GO:0006351|GO:0006366|GO:0006367|GO:0006368|GO:0007049|GO:0007179|GO:0010467|GO:0016032|GO:0019048|GO:0019901|GO:0045944|GO:0051301	chr2	135676392	135716915	+	HGNC:1600|MIM:603862|HPRD:04839|Vega:OTTHUMG00000131712
908	0.0272234	0.000183392	down	1.91148	-1.91148	-0.934689	3150.9	2982.6	2938.42	7023.38	8289.75	6583.18	11.7776	11.7858	11.625	12.5431	12.6656	12.7838	CCT6A	CCT-zeta|CCT-zeta-1|CCT6|Cctz|HTR3|MoDP-2|TCP-1-zeta|TCP20|TCPZ|TTCP20	chaperonin containing TCP1, subunit 6A (zeta 1)	protein-coding	908	ENSG00000146731	GO:0001669|GO:0002199|GO:0005524|GO:0005737|GO:0005829|GO:0005832|GO:0005874|GO:0006457|GO:0007339|GO:0044267|GO:0051082|GO:0051084	chr7	56119378	56131682	+	HGNC:1620|MIM:104613|HPRD:00089|Vega:OTTHUMG00000022842
909	1	1	down	1	-1	0	0	0	0	0	0	0	0	0	0	0	0	0	CD1A	CD1|FCB6|HTA1|R4|T6	CD1a molecule	protein-coding	909	ENSG00000158477	GO:0005515|GO:0005887|GO:0006955|GO:0010008|GO:0019882	chr1	158223927	158228058	+	HGNC:1634|MIM:188370|HPRD:01776|Vega:OTTHUMG00000017512
910	1	1	down	1	-1	0	0	0	0	0	0	0	0	0	0	0	0	0	CD1B	CD1|CD1A|R1	CD1b molecule	protein-coding	910	ENSG00000158485	GO:0005515|GO:0005765|GO:0005886|GO:0006955|GO:0010008|GO:0016021|GO:0019882	chr1	158297740	158301321	-	HGNC:1635|MIM:188360|HPRD:01775|Vega:OTTHUMG00000017513
911	1	1	down	1	-1	0	0	0	0	0	0	0	0	0	0	0	0	0	CD1C	BDCA1|CD1|CD1A|R7	CD1c molecule	protein-coding	911		GO:0002286|GO:0005886|GO:0005887|GO:0010008|GO:0019882|GO:0030883|GO:0030884|GO:0051861|GO:0071723	chr1	158259563	158264564	+	HGNC:1636|MIM:188340|HPRD:01772
912	1	0.895674	down	1.12718	-1.12718	-0.17272	1	0	14.9737	3	4	3	0.156074	0	4.00858	1.35013	1.6485	1.68419	CD1D	CD1A|R3	CD1d molecule	protein-coding	912		GO:0004872|GO:0005737|GO:0005765|GO:0005887|GO:0009986|GO:0010008|GO:0016045|GO:0019048|GO:0030881|GO:0030882|GO:0030884|GO:0034113|GO:0042102|GO:0042393|GO:0045058|GO:0045087|GO:0045089|GO:0048006|GO:0050839	chr1	158149737	158156216	+	HGNC:1637|MIM:188410|HPRD:01780
913	1	1	down	1	-1	0	0	0	0	0	0	0	0	0	0	0	0	0	CD1E	CD1A|R2	CD1e molecule	protein-coding	913	ENSG00000158488	GO:0000139|GO:0005769|GO:0005770|GO:0005887|GO:0006955|GO:0008289|GO:0019882|GO:0043202	chr1	158323486	158327343	+	HGNC:1638|MIM:188411|HPRD:01781|Vega:OTTHUMG00000017515
914	1	1	down	1	-1	0	0	0	0	0	0	0	0	0	0	0	0	0	CD2	LFA-2|SRBC|T11	CD2 molecule	protein-coding	914	ENSG00000116824	GO:0001766|GO:0004872|GO:0005515|GO:0005576|GO:0005886|GO:0005887|GO:0006917|GO:0007166|GO:0007596|GO:0009897|GO:0009898|GO:0016337|GO:0030101|GO:0030887|GO:0042110|GO:0042803|GO:0045580|GO:0046658|GO:0050900	chr1	117297086	117311851	+	HGNC:1639|MIM:186990|HPRD:01750|Vega:OTTHUMG00000022750
915	1	1	down	1	-1	0	0	0	0	0	0	0	0	0	0	0	0	0	CD3D	CD3-DELTA|T3D	CD3d molecule, delta (CD3-TCR complex)	protein-coding	915	ENSG00000167286	GO:0003713|GO:0004888|GO:0005737|GO:0005886|GO:0007166|GO:0016021|GO:0030217|GO:0031295|GO:0042101|GO:0042105|GO:0045059|GO:0045944|GO:0046982|GO:0050776|GO:0050852	chr11	118209789	118213459	-	HGNC:1673|MIM:186790|HPRD:01730|Vega:OTTHUMG00000166970
916	1	1	down	1	-1	0	0	0	0	0	0	0	0	0	0	0	0	0	CD3E	T3E|TCRE	CD3e molecule, epsilon (CD3-TCR complex)	protein-coding	916	ENSG00000198851	GO:0001772|GO:0002669|GO:0004888|GO:0005057|GO:0005886|GO:0005887|GO:0006461|GO:0007166|GO:0007169|GO:0007172|GO:0007186|GO:0007584|GO:0009897|GO:0017124|GO:0019901|GO:0030159|GO:0031295|GO:0032729|GO:0032753|GO:0042101|GO:0042102|GO:0042105|GO:0042110|GO:0042608|GO:0042981|GO:0045060|GO:0045086|GO:0045879|GO:0046641|GO:0046982|GO:0050731|GO:0050776|GO:0050850|GO:0050852|GO:0097190	chr11	118175295	118186890	+	HGNC:1674|MIM:186830|HPRD:08923|Vega:OTTHUMG00000166968
917	1	1	down	1	-1	0	0	0	0	0	0	0	0	0	0	0	0	0	CD3G	CD3-GAMMA|T3G	CD3g molecule, gamma (CD3-TCR complex)	protein-coding	917		GO:0004888|GO:0005886|GO:0005887|GO:0006461|GO:0007163|GO:0007166|GO:0015031|GO:0030159|GO:0031295|GO:0038096|GO:0042101|GO:0042105|GO:0042110|GO:0042608|GO:0045087|GO:0046982|GO:0050776|GO:0050852|GO:0070228	chr11	118215059	118224497	+	HGNC:1675|MIM:186740|HPRD:07037
919	1	1	down	1	-1	0	0	0	0	1	0	0	0	0	0	0	0	0	CD247	CD3-ZETA|CD3H|CD3Q|CD3Z|T3Z|TCRZ	CD247 molecule	protein-coding	919	ENSG00000198821	GO:0004888|GO:0005515|GO:0005737|GO:0005886|GO:0016021|GO:0016032|GO:0019048|GO:0031295|GO:0038096|GO:0042101|GO:0042105|GO:0042802|GO:0042803|GO:0045087|GO:0050690|GO:0050776|GO:0050852	chr1	167399877	167487847	-	HGNC:1677|MIM:186780|HPRD:01729|Vega:OTTHUMG00000034593
920	0.904461	0.227524	up	1.15106	1.15106	0.202957	54.9861	57.9474	47.9808	58.2961	75.9868	44.9737	5.93707	6.1001	5.68861	5.63049	5.89618	5.59024	CD4	CD4mut	CD4 molecule	protein-coding	920	ENSG00000010610	GO:0001816|GO:0001948|GO:0004872|GO:0004888|GO:0005201|GO:0005515|GO:0005769|GO:0005788|GO:0005789|GO:0005886|GO:0006948|GO:0006955|GO:0007155|GO:0007165|GO:0007166|GO:0007167|GO:0007169|GO:0008270|GO:0009897|GO:0015026|GO:0016021|GO:0016032|GO:0019899|GO:0019901|GO:0030217|GO:0030260|GO:0031295|GO:0032507|GO:0042101|GO:0042289|GO:0042803|GO:0045058|GO:0045086|GO:0045087|GO:0045121|GO:0045234|GO:…	chr12	6898638	6929976	+	HGNC:1678|MIM:186940|HPRD:01740|Vega:OTTHUMG00000168514
921	1	1	down	1	-1	0	0	0	0	0	0	0	0	0	0	0	0	0	CD5	LEU1|T1	CD5 molecule	protein-coding	921	ENSG00000110448	GO:0004872|GO:0004888|GO:0005044|GO:0005515|GO:0005886|GO:0005887|GO:0008037|GO:0008283|GO:0009897|GO:0031295|GO:0097190	chr11	60869930	60895323	+	HGNC:1685|MIM:153340|HPRD:01078|Vega:OTTHUMG00000167825
922	1	1	down	1	-1	0	0	0	0	0	0	0	0	0	0	0	0	0	CD5L	AIM|API6|PRO229|SP-ALPHA|Spalpha	CD5 molecule-like	protein-coding	922	ENSG00000073754	GO:0005044|GO:0005576|GO:0005615|GO:0006915|GO:0006968|GO:0016020	chr1	157800704	157811634	-	HGNC:1690|MIM:602592|HPRD:03997|Vega:OTTHUMG00000022440
923	1	1	down	1	-1	0	0	0	0	0	1	0	0	0	0	0	0	0	CD6	TP120	CD6 molecule	protein-coding	923	ENSG00000013725	GO:0005044|GO:0005887|GO:0007155|GO:0009986	chr11	60739113	60787848	+	HGNC:1691|MIM:186720|HPRD:01724|Vega:OTTHUMG00000167823
924	1	0.856937	down	1.14905	-1.14905	-0.200438	0.394737	0	7	4	4	1	0	0	2.91158	1.76516	1.6485	0.0992292	CD7	GP40|LEU-9|TP41|Tp40	CD7 molecule	protein-coding	924	ENSG00000173762	GO:0004872|GO:0005886|GO:0006955|GO:0007169|GO:0016020|GO:0016021|GO:0042110|GO:0048873	chr17	80272746	80275480	-	HGNC:1695|MIM:186820|HPRD:01732|Vega:OTTHUMG00000178662
925	1	1	down	1	-1	0	0	0	0	0	0	0	0	0	0	0	0	0	CD8A	CD8|Leu2|MAL|p32	CD8a molecule	protein-coding	925	ENSG00000153563	GO:0002456|GO:0005515|GO:0005576|GO:0005886|GO:0005887|GO:0006955|GO:0007169|GO:0009897|GO:0015026|GO:0019882|GO:0019901|GO:0042101|GO:0042110|GO:0042288|GO:0042803|GO:0045065|GO:0050776|GO:0050850|GO:0051607	chr2	87011728	87035519	-	HGNC:1706|MIM:186910|HPRD:01737|Vega:OTTHUMG00000130265
926	1	1	down	1	-1	0	0	0	0	0	0	0	0	0	0	0	0	0	CD8B	CD8B1|LEU2|LY3|LYT3|P37	CD8b molecule	protein-coding	926	ENSG00000172116	GO:0005515|GO:0005576|GO:0005886|GO:0005887|GO:0006955|GO:0007169|GO:0009897|GO:0015026|GO:0016032|GO:0031901|GO:0042101|GO:0042110|GO:0042288|GO:0050690|GO:0050776	chr2	87042460	87089047	-	HGNC:1707|MIM:186730|HPRD:01725|Vega:OTTHUMG00000130264
927	1	1	down	1	-1	0	0	0	0	0	0	0	0	0	0	0	0	0	CD8BP	CD8B2	CD8b molecule pseudogene	pseudo	927		GO:0005886|GO:0016021	chr2	107103824	107124137	+	HGNC:1708
928	1	0.563794	down	1.22476	-1.22476	-0.292502	1330.79	735.394	528.868	1834.53	1431.49	719.6	10.5341	9.7658	9.15099	10.6064	10.1318	9.59028	CD9	BTCC-1|DRAP-27|MIC3|MRP-1|TSPAN-29|TSPAN29	CD9 molecule	protein-coding	928	ENSG00000010278	GO:0002576|GO:0005178|GO:0005515|GO:0005886|GO:0005887|GO:0006928|GO:0007155|GO:0007338|GO:0007342|GO:0007420|GO:0007596|GO:0008285|GO:0009414|GO:0009897|GO:0014003|GO:0016324|GO:0030168|GO:0030913|GO:0031092|GO:0032504	chr12	6309482	6347437	+	HGNC:1709|MIM:143030|HPRD:00880|Vega:OTTHUMG00000044400
929	0.74562	0.172156	up	3.62622	3.62622	1.85847	71.6839	9	9	11	11	2	6.31965	3.41335	3.27415	3.22459	3.10793	1.09923	CD14		CD14 molecule	protein-coding	929	ENSG00000170458	GO:0001530|GO:0001847|GO:0002224|GO:0002755|GO:0002756|GO:0005576|GO:0005615|GO:0005886|GO:0006909|GO:0006915|GO:0006954|GO:0007166|GO:0007249|GO:0009408|GO:0009986|GO:0010008|GO:0016019|GO:0031225|GO:0032760|GO:0034134|GO:0034138|GO:0034142|GO:0035666|GO:0038123|GO:0038124|GO:0045087|GO:0045121|GO:0045807|GO:0050715|GO:0070891|GO:0071222|GO:0071223	chr5	140011313	140013286	-	HGNC:1628|MIM:158120|HPRD:01151|Vega:OTTHUMG00000129507
930	1	0.344605	up	1.03672	1.03672	0.0520247	1	0	0	0	0	0	0.156074	0	0	0	0	0	CD19	B4|CVID3	CD19 molecule	protein-coding	930	ENSG00000177455	GO:0005057|GO:0005886|GO:0005887|GO:0006968|GO:0007166|GO:0007173|GO:0008543|GO:0009897|GO:0038095|GO:0045087|GO:0048011|GO:0048015|GO:0050776	chr16	28943260	28950668	+	HGNC:1633|MIM:107265|HPRD:00113|Vega:OTTHUMG00000097049
931	1	1	down	1	-1	0	0	0	0	0	0	0	0	0	0	0	0	0	MS4A1	B1|Bp35|CD20|CVID5|LEU-16|MS4A2|S7	membrane-spanning 4-domains, subfamily A, member 1	protein-coding	931	ENSG00000156738	GO:0005730|GO:0005886|GO:0005887|GO:0006955|GO:0009897|GO:0042113	chr11	60223282	60238225	+	HGNC:7315|MIM:112210|HPRD:00204|Vega:OTTHUMG00000167614
932	1	1	down	1	-1	0	0	0	0	0	0	0	0	0	0	0	0	0	MS4A3	CD20L|HTM4	membrane-spanning 4-domains, subfamily A, member 3 (hematopoietic cell-specific)	protein-coding	932	ENSG00000149516	GO:0005515|GO:0012505|GO:0016021|GO:0048471	chr11	59824101	59838588	+	HGNC:7317|MIM:606498|HPRD:09403|Vega:OTTHUMG00000167380
933	1	1	down	1	-1	0	0	0	0	0	0	0	0	0	0	0	0	0	CD22	SIGLEC-2|SIGLEC2	CD22 molecule	protein-coding	933	ENSG00000012124	GO:0005515|GO:0005887|GO:0007155|GO:0009897	chr19	35820069	35838264	+	HGNC:1643|MIM:107266|HPRD:00114|Vega:OTTHUMG00000183298
935	1	1	down	1	-1	0	0	0	0	0	0	0	0	0	0	0	0	0	CD24P1	CD24L1	CD24 molecule pseudogene 1	pseudo	935			chr1	15936477	15941441	-	HGNC:1646
936	1	1	down	1	-1	0	0	0	0	0	0	0	0	0	0	0	0	0	CD24P2	CD24L2	CD24 molecule pseudogene 2	pseudo	936			chr15	56363537	56366289	+	HGNC:1647
937	1	1	down	1	-1	0	0	0	0	0	0	0	0	0	0	0	0	0	CD24P3	CD24L3	CD24 molecule pseudogene 3	pseudo	937			chr20	30098078	30099571	+	HGNC:1648
938	1	1	down	1	-1	0	0	0	0	0	0	0	0	0	0	0	0	0	CD24P4	CD24L4	CD24 molecule pseudogene 4	pseudo	938			chrY	21152526	21154705	-	HGNC:1649
939	0.112013	0.00938672	up	1.12343	1.12343	0.167909	1	1	1	0.368421	1	0.473684	0.156074	0.243428	0.104224	0	0	0	CD27	S152|S152. LPFS2|T14|TNFRSF7|Tp55	CD27 molecule	protein-coding	939	ENSG00000139193	GO:0004888|GO:0005515|GO:0005576|GO:0005887|GO:0006917|GO:0007166|GO:0008588|GO:0009897|GO:0016064|GO:0043027|GO:0043066|GO:0043154|GO:0045471|GO:0045579|GO:0046330|GO:0097191	chr12	6554051	6560884	+	HGNC:11922|MIM:186711|HPRD:01723|Vega:OTTHUMG00000168316
940	1	0.344605	up	1.03672	1.03672	0.0520247	1	0	0	0	0	0	0.156074	0	0	0	0	0	CD28	Tp44	CD28 molecule	protein-coding	940		GO:0002020|GO:0002863|GO:0005070|GO:0005515|GO:0005829|GO:0005886|GO:0005887|GO:0006959|GO:0007166|GO:0007173|GO:0008543|GO:0009897|GO:0015026|GO:0016032|GO:0031295|GO:0038095|GO:0042089|GO:0042102|GO:0042802|GO:0045060|GO:0045066|GO:0045070|GO:0045086|GO:0045087|GO:0045727|GO:0045840|GO:0045944|GO:0046641|GO:0048011|GO:0048015|GO:0048304|GO:0050690|GO:0097190	chr2	204571198	204603636	+	HGNC:1653|MIM:186760|HPRD:01727
941	0.596663	0.124192	down	1.30895	-1.30895	-0.388413	0	1	1	2	2	1	0	0.243428	0.104224	0.765163	0.648499	0.0992292	CD80	B7|B7-1|B7.1|BB1|CD28LG|CD28LG1|LAB7	CD80 molecule	protein-coding	941	ENSG00000121594	GO:0005515|GO:0005886|GO:0007173|GO:0007267|GO:0008543|GO:0009897|GO:0009967|GO:0015026|GO:0016021|GO:0019048|GO:0031295|GO:0035556|GO:0038095|GO:0042110|GO:0045086|GO:0045087|GO:0045425|GO:0045627|GO:0045893|GO:0046641|GO:0048011|GO:0048015|GO:0050731	chr3	119243140	119278481	-	HGNC:1700|MIM:112203|HPRD:00202|Vega:OTTHUMG00000159419
942	1	0.344803	up	1.02437	1.02437	0.0347414	0	0	1	0	0	0	0	0	0.104224	0	0	0	CD86	B7-2|B7.2|B70|CD28LG2|LAB72	CD86 molecule	protein-coding	942	ENSG00000114013	GO:0002224|GO:0004872|GO:0005515|GO:0005886|GO:0006955|GO:0007173|GO:0007267|GO:0008284|GO:0008543|GO:0009897|GO:0015026|GO:0016021|GO:0019048|GO:0031295|GO:0038095|GO:0042110|GO:0042113|GO:0043017|GO:0043231|GO:0045086|GO:0045087|GO:0045404|GO:0045630|GO:0045893|GO:0048011|GO:0048015|GO:0051607	chr3	121774209	121839988	+	HGNC:1705|MIM:601020|HPRD:03011|Vega:OTTHUMG00000159482
943	1	0.63896	down	1.48857	-1.48857	-0.573923	12	0	3	5	3.98684	10	3.74104	0	1.68919	2.08709	1.64375	3.42116	TNFRSF8	CD30|D1S166E|Ki-1	tumor necrosis factor receptor superfamily, member 8	protein-coding	943	ENSG00000120949	GO:0004888|GO:0005031|GO:0005737|GO:0005886|GO:0007165|GO:0008285|GO:0016021|GO:0033209|GO:0042535|GO:0043065|GO:0045556|GO:0071260	chr1	12123434	12204264	+	HGNC:11923|MIM:153243|HPRD:01074|Vega:OTTHUMG00000001827
944	1	1	down	1	-1	0	0	0	0	0	0	0	0	0	0	0	0	0	TNFSF8	CD153|CD30L|CD30LG	tumor necrosis factor (ligand) superfamily, member 8	protein-coding	944		GO:0005102|GO:0005125|GO:0005164|GO:0005615|GO:0005887|GO:0006917|GO:0006955|GO:0007165|GO:0007267|GO:0008283|GO:0043374|GO:0045944|GO:0050830	chr9	117655623	117692875	-	HGNC:11938|MIM:603875|HPRD:04852
945	1	1	down	1	-1	0	0	0	0	0	0	0	0	0	0	0	0	0	CD33	SIGLEC-3|SIGLEC3|p67	CD33 molecule	protein-coding	945	ENSG00000105383	GO:0004872|GO:0005886|GO:0005887|GO:0007155|GO:0007165|GO:0007267|GO:0008285|GO:0009897	chr19	51728335	51743274	+	HGNC:1659|MIM:159590|HPRD:01165|Vega:OTTHUMG00000182891
946	1	1	down	1	-1	0	0	0	0	0	0	0	0	0	0	0	0	0	SIGLEC6	CD327|CD33L|CD33L1|CD33L2|CDW327|OBBP1	sialic acid binding Ig-like lectin 6	protein-coding	946	ENSG00000105492	GO:0005576|GO:0005887|GO:0007155|GO:0007267|GO:0016020	chr19	52022784	52035110	-	HGNC:10875|MIM:604405|HPRD:16058|Vega:OTTHUMG00000133571
947	1	0.39133	up	1.51413	1.51413	0.598492	6.98684	3	2	2	3	4	2.96071	1.82839	1.10422	0.765163	1.23346	2.09923	CD34		CD34 molecule	protein-coding	947	ENSG00000174059	GO:0001894|GO:0001935|GO:0003094|GO:0003158|GO:0005737|GO:0005764|GO:0005886|GO:0005887|GO:0006536|GO:0007165|GO:0008134|GO:0008217|GO:0008283|GO:0009897|GO:0009925|GO:0010628|GO:0010629|GO:0016324|GO:0016337|GO:0030097|GO:0030195|GO:0030246|GO:0032720|GO:0032733|GO:0035759|GO:0036053|GO:0038001|GO:0042482|GO:0043199|GO:0045019|GO:0045171|GO:0045766|GO:0048471|GO:0048870|GO:0050776|GO:0050900|GO:…	chr1	208059883	208084683	-	HGNC:1662|MIM:142230|HPRD:00790|Vega:OTTHUMG00000036565
948	1	0.398739	up	1.6833	1.6833	0.75129	6	2	6	6	5	1	2.74104	1.24343	2.68919	2.35013	1.97043	0.0992292	CD36	BDPLT10|CHDS7|FAT|GP3B|GP4|GPIV|PASIV|SCARB3	CD36 molecule (thrombospondin receptor)	protein-coding	948	ENSG00000135218	GO:0000122|GO:0001954|GO:0002224|GO:0002474|GO:0002479|GO:0002576|GO:0002755|GO:0005041|GO:0005794|GO:0005886|GO:0005887|GO:0006629|GO:0006910|GO:0007155|GO:0007166|GO:0007263|GO:0007596|GO:0008035|GO:0008289|GO:0009897|GO:0009986|GO:0010744|GO:0010886|GO:0015911|GO:0016020|GO:0019915|GO:0019934|GO:0030168|GO:0030169|GO:0030194|GO:0030301|GO:0030666|GO:0031092|GO:0032735|GO:0032755|GO:0032760|GO:…	chr7	80231504	80308593	+	HGNC:1663|MIM:173510|HPRD:01430|Vega:OTTHUMG00000155383
949	1	0.734671	down	1.03874	-1.03874	-0.0548297	731.381	667.672	815.762	938.155	1352.65	699.195	9.67055	9.62642	9.77623	9.63885	10.0501	9.54878	SCARB1	CD36L1|CLA-1|CLA1|HDLQTL6|SR-BI|SRB1	scavenger receptor class B, member 1	protein-coding	949	ENSG00000073060	GO:0001530|GO:0001786|GO:0001875|GO:0001935|GO:0005215|GO:0005545|GO:0005886|GO:0005887|GO:0005901|GO:0006702|GO:0006707|GO:0007155|GO:0008035|GO:0009986|GO:0010595|GO:0010867|GO:0010886|GO:0010899|GO:0015914|GO:0015920|GO:0019048|GO:0030169|GO:0030666|GO:0031528|GO:0031663|GO:0032497|GO:0033344|GO:0034185|GO:0034186|GO:0034375|GO:0034383|GO:0034384|GO:0042060|GO:0042157|GO:0042632|GO:0042803|GO:…	chr12	125262174	125348519	-	HGNC:1664|MIM:601040|HPRD:03024|Vega:OTTHUMG00000168544
950	0.950526	0.244094	up	1.11996	1.11996	0.163447	4904.33	3602.49	5120.45	5405.33	5410.74	4375.98	12.4159	12.0582	12.4263	12.1653	12.0501	12.1946	SCARB2	AMRF|CD36L2|EPM4|HLGP85|LGP85|LIMP-2|LIMPII|SR-BII	scavenger receptor class B, member 2	protein-coding	950	ENSG00000138760	GO:0004872|GO:0005765|GO:0005887|GO:0006622|GO:0007155|GO:0016020|GO:0019899|GO:0043202	chr4	77079892	77135052	-	HGNC:1665|MIM:602257|HPRD:03772|Vega:OTTHUMG00000130099
951	1	1	down	1	-1	0	0	0	0	0	0	0	0	0	0	0	0	0	CD37	GP52-40|TSPAN26	CD37 molecule	protein-coding	951	ENSG00000104894	GO:0001772|GO:0002639|GO:0002920|GO:0005515|GO:0008285|GO:0016021|GO:0030886|GO:0042832|GO:0050688	chr19	49838677	49843861	+	HGNC:1666|MIM:151523|HPRD:01053|Vega:OTTHUMG00000183183
952	1	1	down	1	-1	0	0	0	0	0	0	0	0	0	0	0	0	0	CD38	T10	CD38 molecule	protein-coding	952		GO:0001666|GO:0003953|GO:0005634|GO:0005886|GO:0007165|GO:0007204|GO:0007565|GO:0009986|GO:0016020|GO:0016021|GO:0016849|GO:0030307|GO:0030890|GO:0032024|GO:0032355|GO:0032526|GO:0032570|GO:0033194|GO:0042493|GO:0043066|GO:0045779|GO:0045892|GO:0045893|GO:0045907|GO:0050853|GO:0060292|GO:0070555|GO:0097190	chr4	15779921	15850706	+	HGNC:1667|MIM:107270|HPRD:00116
953	0.0458688	0.00135167	up	19.4737	19.4737	4.28345	198	135.324	89.8684	18	9	4	7.78543	7.32371	6.59397	3.93509	2.81842	2.09923	ENTPD1	ATPDase|CD39|NTPDase-1	ectonucleoside triphosphate diphosphohydrolase 1	protein-coding	953	ENSG00000138185	GO:0005524|GO:0005605|GO:0005886|GO:0005887|GO:0006200|GO:0007155|GO:0007186|GO:0007596|GO:0009181|GO:0017110|GO:0017111|GO:0030168	chr10	97471536	97637023	+	HGNC:3363|MIM:601752|HPRD:09047
954	1	0.344803	up	1.02437	1.02437	0.0347414	0	0	1	0	0	0	0	0	0.104224	0	0	0	ENTPD2	CD39L1|NTPDase-2	ectonucleoside triphosphate diphosphohydrolase 2	protein-coding	954	ENSG00000054179	GO:0005524|GO:0005605|GO:0007186|GO:0009181|GO:0016021|GO:0017110|GO:0017111|GO:0030168	chr9	139942551	139948503	-	HGNC:3364|MIM:602012|HPRD:03600|Vega:OTTHUMG00000020953
955	0.232984	0.0309467	down	1.24683	-1.24683	-0.318261	878.784	800.944	718.217	1291.03	1429.48	1055.15	9.93544	9.88898	9.5925	10.0995	10.1298	10.1425	ENTPD6	CD39L2|IL-6SAG|IL6ST2|NTPDase-6|dJ738P15.3	ectonucleoside triphosphate diphosphohydrolase 6 (putative)	protein-coding	955	ENSG00000197586	GO:0000139|GO:0005615|GO:0005886|GO:0008894|GO:0009986|GO:0016021|GO:0017111|GO:0032026|GO:0045134|GO:0051592	chr20	25176339	25207360	+	HGNC:3368|MIM:603160|HPRD:16013|Vega:OTTHUMG00000032116
956	1	0.66263	down	1.16231	-1.16231	-0.216991	0	1	2	2	3	0	0	0.243428	1.10422	0.765163	1.23346	0	ENTPD3	CD39L3|HB6|NTPDase-3	ectonucleoside triphosphate diphosphohydrolase 3	protein-coding	956	ENSG00000168032	GO:0005524|GO:0005886|GO:0009134|GO:0009143|GO:0016021|GO:0017110|GO:0017111	chr3	40428647	40470117	+	HGNC:3365|MIM:603161|HPRD:16014|Vega:OTTHUMG00000131390
957	0.250114	0.0344969	up	1.28052	1.28052	0.356729	187.112	170.819	177.426	214.642	175.095	142.817	7.70383	7.65975	7.5753	7.51095	7.10049	7.25725	ENTPD5	CD39L4|NTPDase-5|PCPH	ectonucleoside triphosphate diphosphohydrolase 5	protein-coding	957		GO:0004382|GO:0005783|GO:0005789|GO:0006096|GO:0006487|GO:0008283|GO:0014066|GO:0016021|GO:0016049|GO:0045134|GO:0046034|GO:0051084	chr14	74433181	74486026	-	HGNC:3367|MIM:603162|HPRD:16015
958	0.322557	0.0498253	down	3.55752	-3.55752	-1.83087	14.2237	3	15	42.9737	41.9605	31.7611	3.9863	1.82839	4.01111	5.19055	5.03946	5.08842	CD40	Bp50|CDW40|TNFRSF5|p50	CD40 molecule, TNF receptor superfamily member 5	protein-coding	958	ENSG00000101017	GO:0001934|GO:0002768|GO:0004871|GO:0004872|GO:0005515|GO:0005576|GO:0005886|GO:0005887|GO:0006461|GO:0006874|GO:0006954|GO:0009897|GO:0019899|GO:0030168|GO:0030890|GO:0031625|GO:0032735|GO:0032855|GO:0035631|GO:0042100|GO:0042511|GO:0043089|GO:0043123|GO:0043231|GO:0043406|GO:0045944|GO:0048304|GO:0050776|GO:0051023|GO:0051092|GO:0051607|GO:0071260|GO:0090037|GO:2000353	chr20	44746893	44758384	+	HGNC:11919|MIM:109535|HPRD:00178|Vega:OTTHUMG00000033053
959	1	1	down	1	-1	0	0	0	0	0	0	0	0	0	0	0	0	0	CD40LG	CD154|CD40L|HIGM1|IGM|IMD3|T-BAM|TNFSF5|TRAP|gp39|hCD40L	CD40 ligand	protein-coding	959	ENSG00000102245	GO:0005125|GO:0005164|GO:0005174|GO:0005615|GO:0005886|GO:0005887|GO:0006954|GO:0007159|GO:0009897|GO:0016021|GO:0030168|GO:0030183|GO:0032735|GO:0042100|GO:0043066|GO:0045190|GO:0048305|GO:0050776|GO:0051023|GO:2000353	chrX	135730336	135742549	+	HGNC:11935|MIM:300386|HPRD:02311|Vega:OTTHUMG00000022512
960	0.126266	0.0115025	down	3.03615	-3.03615	-1.60224	3218.53	2806.29	2137.83	10206.4	7817.52	13460.6	11.8083	11.6979	11.1662	13.0823	12.581	13.8157	CD44	CDW44|CSPG8|ECMR-III|HCELL|HUTCH-I|IN|LHR|MC56|MDU2|MDU3|MIC4|Pgp1	CD44 molecule (Indian blood group)	protein-coding	960	ENSG00000026508	GO:0001658|GO:0002246|GO:0004415|GO:0004888|GO:0005515|GO:0005518|GO:0005540|GO:0005886|GO:0005887|GO:0005975|GO:0007160|GO:0009897|GO:0009986|GO:0010628|GO:0016055|GO:0016323|GO:0016337|GO:0019221|GO:0030198|GO:0030203|GO:0030212|GO:0030214|GO:0033138|GO:0034116|GO:0043066|GO:0043154|GO:0043518|GO:0044281|GO:0044344|GO:0050731|GO:0051216|GO:0060333|GO:0060442|GO:0070374|GO:0070487|GO:1900625|GO:…	chr11	35160417	35253949	+	HGNC:1681|MIM:107269|HPRD:00115|Vega:OTTHUMG00000044388
961	0.954061	0.245308	down	1.09072	-1.09072	-0.125275	751.138	728.585	731.447	1168.54	1022.79	863.692	9.70901	9.75238	9.61883	9.95566	9.64679	9.8536	CD47	IAP|MER6|OA3	CD47 molecule	protein-coding	961	ENSG00000196776	GO:0005515|GO:0005886|GO:0005887|GO:0007155|GO:0007229|GO:0007596|GO:0008228|GO:0008284|GO:0009617|GO:0022409|GO:0050729|GO:0050766|GO:0050870|GO:0050900|GO:0070053|GO:0070062	chr3	107761941	107809935	-	HGNC:1682|MIM:601028|HPRD:03017|Vega:OTTHUMG00000044216
962	1	1	down	1	-1	0	0	0	0	0	1	0	0	0	0	0	0	0	CD48	BCM1|BLAST|BLAST1|MEM-102|SLAMF2|hCD48|mCD48	CD48 molecule	protein-coding	962	ENSG00000117091	GO:0003823|GO:0004872|GO:0005515|GO:0005886|GO:0005887|GO:0006952|GO:0007165|GO:0007596|GO:0009897|GO:0042110|GO:0043234|GO:0045121|GO:0045576|GO:0046658|GO:0050900	chr1	160648536	160681641	-	HGNC:1683|MIM:109530|HPRD:00177|Vega:OTTHUMG00000024009
963	1	1	down	1	-1	0	0	0	0	0	0	0	0	0	0	0	0	0	CD53	MOX44|TSPAN25	CD53 molecule	protein-coding	963	ENSG00000143119	GO:0001772|GO:0005515|GO:0005886|GO:0007165|GO:0009986|GO:0016021	chr1	111413821	111442558	+	HGNC:1686|MIM:151525|HPRD:01054|Vega:OTTHUMG00000048020
965	1	0.612589	down	1.06287	-1.06287	-0.0879621	159.959	114.574	134.202	217.695	209.118	128.921	7.47763	7.08357	7.17248	7.53133	7.35667	7.10957	CD58	LFA-3|LFA3|ag3	CD58 molecule	protein-coding	965	ENSG00000116815	GO:0005515|GO:0005886|GO:0005887|GO:0007155|GO:0007596|GO:0016337|GO:0031225|GO:0050900	chr1	117057156	117113715	-	HGNC:1688|MIM:153420|HPRD:01081|Vega:OTTHUMG00000022749
966	1	0.942936	down	1.01305	-1.01305	-0.0186997	9342.25	5868.03	6169.4	9794.47	8191.19	8709.95	13.3456	12.7621	12.6951	13.0229	12.6484	13.1877	CD59	16.3A5|1F5|EJ16|EJ30|EL32|G344|HRF-20|HRF20|MAC-IP|MACIF|MEM43|MIC11|MIN1|MIN2|MIN3|MIRL|MSK21|p18-20	CD59 molecule, complement regulatory protein	protein-coding	966		GO:0001848|GO:0001971|GO:0005515|GO:0005615|GO:0005886|GO:0007166|GO:0007596|GO:0009986|GO:0016020|GO:0030449|GO:0031362|GO:0042102|GO:0042383|GO:0043066|GO:0043218|GO:0045087	chr11	33724556	33758025	-	HGNC:1689|MIM:107271|HPRD:00117
967	0.317243	0.0486672	up	1.29295	1.29295	0.370667	7264.97	8021.63	9757.02	9585.44	8254.24	6607.68	12.9828	13.2131	13.3564	12.9918	12.6594	12.7892	CD63	LAMP-3|ME491|MLA1|OMA81H|TSPAN30	CD63 molecule	protein-coding	967	ENSG00000135404	GO:0002576|GO:0005765|GO:0005886|GO:0005887|GO:0007596|GO:0009986|GO:0010008|GO:0030168|GO:0031088|GO:0031902|GO:0034613|GO:2000680	chr12	56119227	56123457	-	HGNC:1692|MIM:155740|HPRD:01121|Vega:OTTHUMG00000170454
968	1	0.312175	down	1.19209	-1.19209	-0.253499	160.073	163.196	239.186	348.667	251.498	239.895	7.47866	7.59389	8.00621	8.21087	7.6229	8.00549	CD68	GP110|LAMP4|SCARD1	CD68 molecule	protein-coding	968	ENSG00000129226	GO:0005765|GO:0005886|GO:0010008|GO:0016020|GO:0016021|GO:0071310	chr17	7482805	7485429	+	HGNC:1693|MIM:153634|HPRD:01093|Vega:OTTHUMG00000108146
969	1	1	down	1	-1	0	0	0	0	0	0	0	0	0	0	0	0	0	CD69	AIM|BL-AC/P26|CLEC2C|EA1|GP32/28|MLR-3	CD69 molecule	protein-coding	969	ENSG00000110848	GO:0004888|GO:0005887|GO:0009897|GO:0030246|GO:0035690	chr12	9905082	9913497	-	HGNC:1694|MIM:107273|HPRD:00119|Vega:OTTHUMG00000168481
970	1	0.34484	down	1.02319	-1.02319	-0.0330765	0	0	0	1	0	1	0	0	0	0	0	0.0992292	CD70	CD27L|CD27LG|TNFSF7	CD70 molecule	protein-coding	970	ENSG00000125726	GO:0002020|GO:0005102|GO:0005125|GO:0005164|GO:0005515|GO:0005615|GO:0005886|GO:0005887|GO:0006955|GO:0007165|GO:0007267|GO:0008283|GO:0097191	chr19	6585850	6591163	-	HGNC:11937|MIM:602840|HPRD:18515|Vega:OTTHUMG00000181834
971	0.136678	0.0131717	up	5.12461	5.12461	2.35744	11	3	6	1	0	1.94737	3.61551	1.82839	2.68919	0	0	1.06075	CD72	CD72b|LYB2	CD72 molecule	protein-coding	971	ENSG00000137101	GO:0004888|GO:0005102|GO:0005515|GO:0005886|GO:0005887|GO:0007155|GO:0007411|GO:0030246	chr9	35609976	35618424	-	HGNC:1696|MIM:107272|HPRD:00118
972	1	0.480126	up	1.24507	1.24507	0.316225	23	17.9737	52	31	34	21	4.67964	4.41124	5.80466	4.71936	4.73596	4.49155	CD74	DHLAG|HLADG|II|Ia-GAMMA	CD74 molecule, major histocompatibility complex, class II invariant chain	protein-coding	972	ENSG00000019582	GO:0000139|GO:0000187|GO:0001516|GO:0001540|GO:0001961|GO:0002606|GO:0002792|GO:0002830|GO:0002906|GO:0004896|GO:0005622|GO:0005765|GO:0005771|GO:0005773|GO:0005886|GO:0006461|GO:0006886|GO:0006952|GO:0007165|GO:0008283|GO:0009897|GO:0009986|GO:0012507|GO:0016021|GO:0016064|GO:0019883|GO:0019886|GO:0019955|GO:0030658|GO:0030666|GO:0030669|GO:0030890|GO:0032588|GO:0035691|GO:0035692|GO:0035693|GO:…	chr5	149781200	149792499	-	HGNC:1697|MIM:142790|HPRD:00825|Vega:OTTHUMG00000163559
973	0.576442	0.117931	down	1.6987	-1.6987	-0.764427	1	0	0	3	0	2	0.156074	0	0	1.35013	0	1.09923	CD79A	IGA|MB-1	CD79a molecule, immunoglobulin-associated alpha	protein-coding	973	ENSG00000105369	GO:0004888|GO:0005771|GO:0005886|GO:0009897|GO:0016021|GO:0019815|GO:0030183|GO:0042100|GO:0042113|GO:0045121|GO:0050853	chr19	42381190	42385439	+	HGNC:1698|MIM:112205|HPRD:00203|Vega:OTTHUMG00000182678
974	1	1	down	1	-1	0	0	0	0	0	0	0	0	0	0	0	0	0	CD79B	AGM6|B29|IGB	CD79b molecule, immunoglobulin-associated beta	protein-coding	974	ENSG00000007312	GO:0004888|GO:0005634|GO:0005730|GO:0005737|GO:0005794|GO:0005886|GO:0005887|GO:0006955|GO:0007165|GO:0009897|GO:0019815|GO:0050853	chr17	62006098	62009704	-	HGNC:1699|MIM:147245|HPRD:00922|Vega:OTTHUMG00000172294
975	0.117388	0.0102153	up	1.35431	1.35431	0.437563	4882.56	5358.44	6470.39	5625.37	5643.93	4265.75	12.4095	12.631	12.7639	12.2229	12.111	12.1578	CD81	CVID6|S5.7|TAPA1|TSPAN28	CD81 molecule	protein-coding	975	ENSG00000110651	GO:0000187|GO:0001772|GO:0005515|GO:0005886|GO:0005887|GO:0006661|GO:0008104|GO:0008283|GO:0008284|GO:0019048|GO:0043128|GO:0046488|GO:0046718|GO:0046813|GO:0050731|GO:0050776	chr11	2397407	2418649	+	HGNC:1701|MIM:186845|HPRD:08924|Vega:OTTHUMG00000009892
976	1	1	down	1	-1	0	0	0	0	0	0	0	0	0	0	0	0	0	CD97	TM7LN1	CD97 molecule	protein-coding	976	ENSG00000123146	GO:0004888|GO:0004930|GO:0005509|GO:0005615|GO:0005886|GO:0005887|GO:0006928|GO:0006954|GO:0006955|GO:0007155|GO:0007166|GO:0007186|GO:0007218|GO:0007267	chr19	14491403	14519537	+	HGNC:1711|MIM:601211|HPRD:03130|Vega:OTTHUMG00000182166
977	0.154922	0.0162373	up	1.40226	1.40226	0.487755	7518.96	7499.61	8343.03	8776.41	7557.72	5112.07	13.0324	13.116	13.1306	12.8646	12.5322	12.4189	CD151	GP27|MER2|PETA-3|RAPH|SFA1|TSPAN24	CD151 molecule (Raph blood group)	protein-coding	977	ENSG00000177697	GO:0005515|GO:0005829|GO:0005886|GO:0005887|GO:0007155|GO:0016020|GO:0016477|GO:0030198|GO:0031581|GO:0034329|GO:0042098	chr11	832952	838835	+	HGNC:1630|MIM:602243|HPRD:03763|Vega:OTTHUMG00000133311
978	1	0.978948	down	1.01979	-1.01979	-0.0282732	68	11	16	48.4868	57.9737	8.97368	6.24354	3.70286	4.10422	5.36468	5.50583	3.26493	CDA	CDD	cytidine deaminase	protein-coding	978	ENSG00000158825	GO:0001882|GO:0004126|GO:0005576|GO:0005829|GO:0006206|GO:0007166|GO:0008270|GO:0008655|GO:0009972|GO:0019858|GO:0030308|GO:0042803|GO:0043097|GO:0044281|GO:0045980|GO:0051289|GO:0055086	chr1	20915444	20945400	+	HGNC:1712|MIM:123920|HPRD:11744|Vega:OTTHUMG00000002845
983	0.0419311	0.00109968	down	7.66346	-7.66346	-2.938	242.763	151.868	95.7891	1558.34	1479.02	1370.49	8.07948	7.49011	6.68601	10.371	10.1789	10.5197	CDK1	CDC2|CDC28A|P34CDC2	cyclin-dependent kinase 1	protein-coding	983	ENSG00000170312	GO:0000082|GO:0000083|GO:0000086|GO:0000165|GO:0000186|GO:0000187|GO:0000226|GO:0000278|GO:0002224|GO:0002755|GO:0002756|GO:0004672|GO:0004693|GO:0005515|GO:0005524|GO:0005634|GO:0005654|GO:0005737|GO:0005739|GO:0005815|GO:0005829|GO:0005876|GO:0006260|GO:0006281|GO:0006461|GO:0006915|GO:0007067|GO:0007077|GO:0007095|GO:0007098|GO:0007173|GO:0007264|GO:0007265|GO:0007344|GO:0007411|GO:0007569|GO:…	chr10	62538089	62554610	+	HGNC:1722|MIM:116940|HPRD:00302|Vega:OTTHUMG00000018290
984	1	1	down	1	-1	0	0	0	0	0	0	0	0	0	0	0	0	0	CDK11B	CDC2L1|CDK11|CDK11-p110|CDK11-p46|CDK11-p58|CLK-1|PK58|p58|p58CDC2L1|p58CLK-1	cyclin-dependent kinase 11B	protein-coding	984	ENSG00000248333	GO:0001558|GO:0004672|GO:0004674|GO:0004693|GO:0005515|GO:0005524|GO:0005634|GO:0005737|GO:0006355|GO:0006468|GO:0006915|GO:0007067|GO:0008283|GO:0050684	chr1	1571100	1590473	-	HGNC:1729|MIM:176873|HPRD:08909
987	1	0.696922	down	1.02698	-1.02698	-0.0384035	833.692	674.574	701.047	1024.88	1104.95	749.41	9.85944	9.64126	9.55759	9.7664	9.75827	9.64884	LRBA	BGL|CDC4L|CVID8|LAB300|LBA	LPS-responsive vesicle trafficking, beach and anchor containing	protein-coding	987	ENSG00000198589	GO:0003674|GO:0005575|GO:0005764|GO:0005783|GO:0005794|GO:0005886|GO:0008150|GO:0016021|GO:0016023	chr4	151185811	151936649	-	HGNC:1742|MIM:606453|HPRD:07344|Vega:OTTHUMG00000161443
988	0.060103	0.00278382	down	1.53274	-1.53274	-0.616114	849.865	824.219	774.682	1589.14	1662.53	1469.8	9.88716	9.93031	9.70168	10.3992	10.3477	10.6206	CDC5L	CDC5|CDC5-LIKE|CEF1|PCDC5RP|dJ319D22.1	cell division cycle 5-like	protein-coding	988	ENSG00000096401	GO:0000398|GO:0000974|GO:0003677|GO:0003682|GO:0003723|GO:0005515|GO:0005634|GO:0005730|GO:0005737|GO:0006351|GO:0006355|GO:0007049|GO:0016607|GO:0071013|GO:0071987	chr6	44355251	44418161	+	HGNC:1743|MIM:602868|HPRD:04184|Vega:OTTHUMG00000014767
989	1	0.779532	up	1.02299	1.02299	0.0327855	3616.87	4150.35	4774.54	5238.74	5603.38	4532.46	11.9766	12.2624	12.3254	12.1202	12.1006	12.2453	SEPT7	CDC10|CDC3|NBLA02942|SEPT7A	septin 7	protein-coding	989		GO:0000777|GO:0000910|GO:0001725|GO:0005198|GO:0005515|GO:0005525|GO:0005634|GO:0005730|GO:0005737|GO:0005819|GO:0005886|GO:0007067|GO:0015629|GO:0015630|GO:0016324|GO:0016476|GO:0030496|GO:0031105|GO:0032154|GO:0035085|GO:0043679|GO:0045202|GO:0051291|GO:0060271	chr7	35840596	35946715	+	HGNC:1717|MIM:603151|HPRD:04398
990	0.0530112	0.00201391	down	8.43483	-8.43483	-3.07636	143.98	97.4077	47.9865	859.365	1009.29	925.385	7.3258	6.84939	5.68878	9.51229	9.62762	9.95314	CDC6	CDC18L|HsCDC18|HsCDC6	cell division cycle 6	protein-coding	990	ENSG00000094804	GO:0000076|GO:0000079|GO:0000082|GO:0000083|GO:0000166|GO:0000278|GO:0000922|GO:0003682|GO:0005515|GO:0005524|GO:0005634|GO:0005654|GO:0005737|GO:0005829|GO:0006260|GO:0007067|GO:0007089|GO:0008156|GO:0008285|GO:0017111|GO:0019900|GO:0030071|GO:0032467|GO:0051233|GO:0051301|GO:0051984	chr17	38444146	38459413	+	HGNC:1744|MIM:602627|HPRD:04022|Vega:OTTHUMG00000133324
991	0.0563811	0.00237052	down	8.50751	-8.50751	-3.08874	565.597	418.835	187.946	3648.23	3759.32	3972.58	9.29971	8.95367	7.6584	11.5981	11.5248	12.0551	CDC20	CDC20A|bA276H19.3|p55CDC	cell division cycle 20	protein-coding	991	ENSG00000117399	GO:0000278|GO:0000922|GO:0005515|GO:0005654|GO:0005680|GO:0005813|GO:0005819|GO:0005829|GO:0007049|GO:0007067|GO:0007094|GO:0008022|GO:0008284|GO:0016567|GO:0019899|GO:0031145|GO:0031915|GO:0040020|GO:0048471|GO:0050773|GO:0051301|GO:0051436|GO:0051437|GO:0051439|GO:0051488|GO:0090129	chr1	43824626	43828873	+	HGNC:1723|MIM:603618|HPRD:04686|Vega:OTTHUMG00000007420
993	0.0224182	7.0834e-05	down	8.69115	-8.69115	-3.11955	61.9467	44	42.9867	499.592	551.079	555.236	6.10903	5.70286	5.53004	8.72977	8.75461	9.21619	CDC25A	CDC25A2	cell division cycle 25A	protein-coding	993	ENSG00000164045	GO:0000079|GO:0000082|GO:0000086|GO:0000278|GO:0004725|GO:0005515|GO:0005654|GO:0005829|GO:0006260|GO:0007067|GO:0008283|GO:0009314|GO:0019901|GO:0034644|GO:0051301	chr3	48198668	48229801	-	HGNC:1725|MIM:116947|HPRD:00305|Vega:OTTHUMG00000133535
994	0.0290539	0.000242763	down	2.80822	-2.80822	-1.48966	631.418	461.486	508.666	1925.37	1947.65	1739.59	9.45853	9.09357	9.0948	10.6761	10.576	10.8638	CDC25B		cell division cycle 25B	protein-coding	994	ENSG00000101224	GO:0000086|GO:0000278|GO:0000922|GO:0001556|GO:0004725|GO:0005622|GO:0005654|GO:0005813|GO:0005829|GO:0006468|GO:0007067|GO:0007144|GO:0008284|GO:0019901|GO:0032467|GO:0035335|GO:0045860|GO:0045931|GO:0051301	chr20	3767419	3786768	+	HGNC:1726|MIM:116949|HPRD:00307|Vega:OTTHUMG00000031764
995	0.144802	0.0145141	down	7.34747	-7.34747	-2.87725	51.9468	16	9.17333	173.472	164.473	210.652	5.85504	4.24343	3.30167	7.20372	7.01021	7.81795	CDC25C	CDC25|PPP1R60	cell division cycle 25C	protein-coding	995	ENSG00000158402	GO:0000079|GO:0000086|GO:0000278|GO:0004725|GO:0005515|GO:0005634|GO:0005654|GO:0005829|GO:0006260|GO:0007067|GO:0007088|GO:0008283|GO:0019048|GO:0019901|GO:0035335|GO:0050699|GO:0051301|GO:0051726	chr5	137620954	137674044	-	HGNC:1727|MIM:157680|HPRD:01146|Vega:OTTHUMG00000129203
996	0.057385	0.00250637	down	1.47644	-1.47644	-0.562123	1890.01	1713.71	1687.66	3239.05	3581.47	3013.87	11.0403	10.9863	10.825	11.4265	11.4548	11.6566	CDC27	ANAPC3|APC3|CDC27Hs|D0S1430E|D17S978E|HNUC|NUC2	cell division cycle 27	protein-coding	996	ENSG00000004897	GO:0000278|GO:0005515|GO:0005634|GO:0005654|GO:0005680|GO:0005730|GO:0005737|GO:0005813|GO:0005819|GO:0005829|GO:0005876|GO:0007091|GO:0007094|GO:0008283|GO:0019903|GO:0031145|GO:0051436|GO:0051437|GO:0051439|GO:0070979	chr17	45195063	45266678	-	HGNC:1728|MIM:116946|HPRD:00304|Vega:OTTHUMG00000166429
997	0.222145	0.0287471	up	1.12508	1.12508	0.170033	821.614	729.795	809.878	894.549	964.695	785.253	9.83839	9.75478	9.76578	9.57018	9.56243	9.71624	CDC34	E2-CDC34|UBC3|UBCH3|UBE2R1	cell division cycle 34	protein-coding	997	ENSG00000099804	GO:0000082|GO:0000209|GO:0004842|GO:0005515|GO:0005524|GO:0005634|GO:0005730|GO:0005737|GO:0006270|GO:0006464|GO:0016567|GO:0043161|GO:0043951|GO:0070936	chr19	531733	542087	+	HGNC:1734|MIM:116948|HPRD:00306|Vega:OTTHUMG00000180558
998	0.209332	0.026349	down	1.15997	-1.15997	-0.214088	3941.65	4128.2	3872.13	6045.84	6558.6	4928.7	12.1007	12.2547	12.0231	12.3269	12.3277	12.3662	CDC42	CDC42Hs|G25K	cell division cycle 42	protein-coding	998	ENSG00000070831	GO:0000139|GO:0002040|GO:0003161|GO:0003334|GO:0003924|GO:0005515|GO:0005525|GO:0005737|GO:0005815|GO:0005829|GO:0005886|GO:0006184|GO:0007030|GO:0007088|GO:0007097|GO:0007163|GO:0007173|GO:0007264|GO:0007411|GO:0007596|GO:0010628|GO:0010629|GO:0016020|GO:0019901|GO:0030036|GO:0030141|GO:0030175|GO:0030225|GO:0030496|GO:0030742|GO:0031069|GO:0031274|GO:0031295|GO:0031333|GO:0031424|GO:0031435|GO:…	chr1	22379120	22419436	+	HGNC:1736|MIM:116952|HPRD:00309|Vega:OTTHUMG00000002753
999	0.351141	0.0566108	up	3.61814	3.61814	1.85525	46.9868	11	10	8.69737	4.98684	5	5.71026	3.70286	3.42615	2.88574	1.96663	2.42116	CDH1	Arc-1|CD324|CDHE|ECAD|LCAM|UVO	cadherin 1, type 1, E-cadherin (epithelial)	protein-coding	999	ENSG00000039068	GO:0001829|GO:0005509|GO:0005515|GO:0005737|GO:0005768|GO:0005794|GO:0005802|GO:0005886|GO:0005913|GO:0005925|GO:0006915|GO:0006921|GO:0007156|GO:0007416|GO:0007605|GO:0008013|GO:0009636|GO:0009898|GO:0009986|GO:0015629|GO:0016021|GO:0016235|GO:0016323|GO:0016328|GO:0016337|GO:0016342|GO:0019538|GO:0019903|GO:0019904|GO:0021983|GO:0022408|GO:0030054|GO:0030506|GO:0031175|GO:0032794|GO:0033268|GO:…	chr16	68771195	68869444	+	HGNC:1748|MIM:192090|HPRD:01885|Vega:OTTHUMG00000137561
1000	1	0.303621	up	1.29546	1.29546	0.373462	13247.7	22040.3	28634.8	23394.4	19488.9	16763.1	13.8495	14.6713	14.9097	14.279	13.8989	14.1322	CDH2	CD325|CDHN|CDw325|NCAD	cadherin 2, type 1, N-cadherin (neuronal)	protein-coding	1000	ENSG00000170558	GO:0005509|GO:0005886|GO:0005911|GO:0005913|GO:0005916|GO:0007155|GO:0007156|GO:0007157|GO:0008013|GO:0014704|GO:0016021|GO:0016324|GO:0016339|GO:0016342|GO:0016477|GO:0019903|GO:0030027|GO:0034329|GO:0034332|GO:0042692|GO:0043410|GO:0045202|GO:0045216|GO:0045294|GO:0045295|GO:0048514|GO:0051146|GO:0051149|GO:0090090	chr18	25530927	25757410	-	HGNC:1759|MIM:114020|HPRD:00226|Vega:OTTHUMG00000059940
1001	0.542292	0.106667	up	4.4996	4.4996	2.1698	13	1	8.4	2	1	0.0921053	3.85651	0.243428	3.17461	0.765163	0	0	CDH3	CDHP|HJMD|PCAD	cadherin 3, type 1, P-cadherin (placental)	protein-coding	1001	ENSG00000062038	GO:0005509|GO:0005886|GO:0005913|GO:0007155|GO:0007156|GO:0007601|GO:0016021|GO:0034329|GO:0034332|GO:0045216|GO:0050896	chr16	68678151	68732957	+	HGNC:1762|MIM:114021|HPRD:00227|Vega:OTTHUMG00000137560
1002	0.325292	0.0505374	down	3.1413	-3.1413	-1.65136	66	189.75	75.7632	271.24	386.197	557.983	6.20047	7.81138	6.34765	7.84859	8.24169	9.22331	CDH4	CAD4|RCAD	cadherin 4, type 1, R-cadherin (retinal)	protein-coding	1002	ENSG00000179242	GO:0005509|GO:0005886|GO:0005887|GO:0007155|GO:0007156|GO:0007157|GO:0007411|GO:0034329|GO:0034332|GO:0045216|GO:0045773	chr20	59827482	60515673	+	HGNC:1763|MIM:603006|HPRD:04304|Vega:OTTHUMG00000032890
1003	1	0.344446	up	1.98317	1.98317	0.98781	7	0	0	0	0	0	2.96343	0	0	0	0	0	CDH5	7B4|CD144	cadherin 5, type 2 (vascular endothelium)	protein-coding	1003	ENSG00000179776	GO:0001955|GO:0005102|GO:0005509|GO:0005515|GO:0005886|GO:0005911|GO:0005923|GO:0007156|GO:0008013|GO:0008285|GO:0016020|GO:0016021|GO:0019903|GO:0030054|GO:0034329|GO:0034332|GO:0044325|GO:0045216|GO:2000114	chr16	66400525	66438689	+	HGNC:1764|MIM:601120|HPRD:03075|Vega:OTTHUMG00000137495
1004	1	0.863939	down	1.10904	-1.10904	-0.149307	1648.49	1374.88	436.505	2647.49	711.169	1424.43	10.843	10.6685	8.87408	11.1356	9.12255	10.5754	CDH6	CAD6|KCAD	cadherin 6, type 2, K-cadherin (fetal kidney)	protein-coding	1004	ENSG00000113361	GO:0005509|GO:0005634|GO:0005730|GO:0005737|GO:0005886|GO:0007155|GO:0007156|GO:0016021|GO:0034329|GO:0034332|GO:0045216	chr5	31193762	31329253	+	HGNC:1765|MIM:603007|HPRD:04305|Vega:OTTHUMG00000090673
1005	1	0.457602	down	1.63341	-1.63341	-0.707887	0	7	2.31579	7	6	3	0	3.05078	1.31573	2.57252	2.23346	1.68419	CDH7	CDH7L1	cadherin 7, type 2	protein-coding	1005	ENSG00000081138	GO:0005509|GO:0005886|GO:0007156|GO:0016021|GO:0016337|GO:0034329|GO:0034332|GO:0045216	chr18	63417488	63548175	+	HGNC:1766|MIM:605806|HPRD:12049|Vega:OTTHUMG00000132800
1006	0.791568	0.187579	up	5.06198	5.06198	2.3397	287.119	12.9868	20	21.6447	17.5967	3	8.32158	3.94241	4.42615	4.20111	3.78573	1.68419	CDH8	Nbla04261	cadherin 8, type 2	protein-coding	1006		GO:0005509|GO:0005886|GO:0007155|GO:0007156|GO:0009409|GO:0016021|GO:0034329|GO:0034332|GO:0035249|GO:0043083|GO:0043679|GO:0045216	chr16	61685915	62070739	-	HGNC:1767|MIM:603008|HPRD:04306
1007	1	1	down	1	-1	0	0	0	0	0	0	0	0	0	0	0	0	0	CDH9		cadherin 9, type 2 (T1-cadherin)	protein-coding	1007	ENSG00000113100	GO:0003674|GO:0005509|GO:0005886|GO:0007156|GO:0016021|GO:0016337|GO:0034329|GO:0034332|GO:0045216	chr5	26880709	27038689	-	HGNC:1768|MIM:609974|HPRD:13021|Vega:OTTHUMG00000090671
1008	0.391811	0.0663739	down	1.86182	-1.86182	-0.896716	41	40.5132	31.6184	98.4737	63	108.579	5.51363	5.58375	5.08692	6.38683	5.62578	6.86183	CDH10		cadherin 10, type 2 (T2-cadherin)	protein-coding	1008	ENSG00000040731	GO:0005509|GO:0005886|GO:0007156|GO:0016021|GO:0016337|GO:0034329|GO:0034332|GO:0045216	chr5	24487209	24645085	-	HGNC:1749|MIM:604555|HPRD:05187|Vega:OTTHUMG00000090667
1009	0.558796	0.112884	up	1.22507	1.22507	0.292867	14056.9	13071.8	14856.6	15029.5	13573.7	14464	13.9351	13.9176	13.963	13.6407	13.377	13.9194	CDH11	CAD11|CDHOB|OB|OSF-4	cadherin 11, type 2, OB-cadherin (osteoblast)	protein-coding	1009		GO:0001501|GO:0001503|GO:0005509|GO:0005886|GO:0007155|GO:0007156|GO:0016021|GO:0016337|GO:0034329|GO:0034332|GO:0045216	chr16	64977657	65156040	-	HGNC:1750|MIM:600023|HPRD:08960
1010	1	1	down	1	-1	0	0	0	0	0	0	0	0	0	0	0	0	0	CDH12	CDHB	cadherin 12, type 2 (N-cadherin 2)	protein-coding	1010	ENSG00000154162	GO:0005509|GO:0005886|GO:0007156|GO:0016021|GO:0016337|GO:0034329|GO:0034332|GO:0045216	chr5	21750973	22853731	-	HGNC:1751|MIM:600562|HPRD:11081|Vega:OTTHUMG00000090591
1011	1	1	down	1	-1	0	0	0	0	0	0	0	0	0	0	0	0	0	CDH12P2	C41-CAD|CDH12P	cadherin 12 (N-cadherin 2) pseudogene 2	pseudo	1011			chr5	69280926	69281427	-	HGNC:1752
1012	0.0810759	0.00520655	up	2.05411	2.05411	1.03852	5554.13	4338.4	4953.55	4128.62	2811.45	2357.9	12.5954	12.3264	12.3785	11.7766	11.1056	11.3025	CDH13	CDHH|P105	cadherin 13, H-cadherin (heart)	protein-coding	1012	ENSG00000140945	GO:0001938|GO:0001954|GO:0002040|GO:0005509|GO:0005615|GO:0005737|GO:0005886|GO:0005901|GO:0007156|GO:0007162|GO:0007266|GO:0008285|GO:0016339|GO:0016601|GO:0030032|GO:0030100|GO:0030169|GO:0030335|GO:0031225|GO:0034329|GO:0034332|GO:0042058|GO:0043005|GO:0043542|GO:0043616|GO:0045216|GO:0045296|GO:0045944|GO:0048661|GO:0050850|GO:0050927|GO:0051668|GO:0055096|GO:0055100|GO:0071813	chr16	82660399	83830215	+	HGNC:1753|MIM:601364|HPRD:03219|Vega:OTTHUMG00000176635
1013	1	0.538249	up	1.91042	1.91042	0.933892	14	1	29.9737	7.97368	5	3	3.96343	0.243428	5.00985	2.76041	1.97043	1.68419	CDH15	CDH14|CDH3|CDHM|MCAD|MRD3	cadherin 15, type 1, M-cadherin (myotubule)	protein-coding	1013	ENSG00000129910	GO:0005509|GO:0005886|GO:0005901|GO:0007155|GO:0007156|GO:0016021|GO:0031594|GO:0034329|GO:0034332|GO:0042692|GO:0045216|GO:0051149	chr16	89238163	89261900	+	HGNC:1754|MIM:114019|HPRD:00225|Vega:OTTHUMG00000138045
1014	1	1	down	1	-1	0	0	0	0	0	0	0	0	0	0	0	0	0	CDH16		cadherin 16, KSP-cadherin	protein-coding	1014	ENSG00000166589	GO:0005509|GO:0005886|GO:0007155|GO:0007156|GO:0016021	chr16	66942025	66952887	-	HGNC:1755|MIM:603118|HPRD:11929|Vega:OTTHUMG00000137518
1015	0.99577	0.260887	up	1.33802	1.33802	0.420099	1	0	2	0.111111	0	0	0.156074	0	1.10422	0	0	0	CDH17	CDH16|HPT-1|HPT1	cadherin 17, LI cadherin (liver-intestine)	protein-coding	1015	ENSG00000079112	GO:0005215|GO:0005427|GO:0005509|GO:0006810|GO:0007155|GO:0007156|GO:0016021|GO:0016323|GO:0016339	chr8	95139394	95229531	-	HGNC:1756|MIM:603017|HPRD:04312|Vega:OTTHUMG00000164391
1016	1	0.563541	down	1.16535	-1.16535	-0.220758	14	18	10	26.4189	25	12	3.96343	4.41335	3.42615	4.48866	4.29235	3.68419	CDH18	CDH14|CDH14L|CDH24	cadherin 18, type 2	protein-coding	1016	ENSG00000145526	GO:0005509|GO:0005886|GO:0007156|GO:0016021|GO:0034329|GO:0034332|GO:0045216	chr5	19473155	20575982	-	HGNC:1757|MIM:603019|HPRD:04314|Vega:OTTHUMG00000090578
1017	0.0948858	0.00707267	down	2.60789	-2.60789	-1.38288	420.25	315.154	238	939.827	1070.43	1104.43	8.87118	8.54334	7.99904	9.64142	9.71247	10.2083	CDK2	p33(CDK2)	cyclin-dependent kinase 2	protein-coding	1017	ENSG00000123374	GO:0000082|GO:0000085|GO:0000086|GO:0000278|GO:0000307|GO:0000781|GO:0000793|GO:0000805|GO:0000806|GO:0004693|GO:0005515|GO:0005524|GO:0005634|GO:0005654|GO:0005667|GO:0005737|GO:0005768|GO:0005813|GO:0005829|GO:0006260|GO:0006281|GO:0006813|GO:0006977|GO:0007067|GO:0007126|GO:0007265|GO:0007596|GO:0008284|GO:0015030|GO:0016572|GO:0030332|GO:0031145|GO:0031571|GO:0032298|GO:0035173|GO:0045893|GO:…	chr12	56360553	56366573	+	HGNC:1771|MIM:116953|HPRD:00310|Vega:OTTHUMG00000170575
1018	0.0930019	0.00681517	up	1.95285	1.95285	0.965578	33.7777	33.5222	48.4964	22.4917	34.6533	18.8007	5.23407	5.31048	5.70403	4.25648	4.76342	4.33194	CDK3		cyclin-dependent kinase 3	protein-coding	1018	ENSG00000250506	GO:0000082|GO:0004693|GO:0005524|GO:0007067|GO:0008283|GO:0045023|GO:0051301	chr17	73996987	74002080	+	HGNC:1772|MIM:123828|HPRD:00446|Vega:OTTHUMG00000154861
1019	0.0282075	0.000208487	down	1.60715	-1.60715	-0.684505	1275.05	1186.25	1263.5	2461.31	2826.27	2266.41	10.4724	10.4556	10.4074	11.0304	11.1132	11.2454	CDK4	CMM3|PSK-J3	cyclin-dependent kinase 4	protein-coding	1019	ENSG00000135446	GO:0000082|GO:0000278|GO:0000307|GO:0000785|GO:0004693|GO:0005515|GO:0005524|GO:0005634|GO:0005654|GO:0005667|GO:0005730|GO:0005829|GO:0005923|GO:0006468|GO:0007165|GO:0007623|GO:0008284|GO:0009636|GO:0010288|GO:0010468|GO:0030332|GO:0031100|GO:0031965|GO:0032403|GO:0033574|GO:0042493|GO:0043065|GO:0045727|GO:0045793|GO:0048146|GO:0048471|GO:0051301|GO:0051726|GO:0055093	chr12	58141510	58146230	-	HGNC:1773|MIM:123829|HPRD:00447|Vega:OTTHUMG00000170382
1020	1	0.440811	down	1.08119	-1.08119	-0.112624	231.592	263.069	312.739	355.919	395.854	339.68	8.01151	8.28272	8.39304	8.24057	8.27732	8.50726	CDK5	PSSALRE	cyclin-dependent kinase 5	protein-coding	1020		GO:0001764|GO:0001963|GO:0002039|GO:0004672|GO:0004674|GO:0004693|GO:0005176|GO:0005515|GO:0005524|GO:0005634|GO:0005737|GO:0005829|GO:0005886|GO:0006886|GO:0006913|GO:0007160|GO:0007268|GO:0007411|GO:0007416|GO:0007519|GO:0007596|GO:0008045|GO:0008283|GO:0008542|GO:0009790|GO:0014044|GO:0014069|GO:0016020|GO:0016079|GO:0016301|GO:0016310|GO:0016533|GO:0018105|GO:0018107|GO:0019233|GO:0021697|GO:…	chr7	150750899	150755052	-	HGNC:1774|MIM:123831|HPRD:00449
1021	1	0.324285	down	1.24781	-1.24781	-0.319396	1409.8	1323.43	827.46	1599.7	2394.36	1556.3	10.6174	10.6135	9.79677	10.4087	10.8739	10.7031	CDK6	PLSTIRE	cyclin-dependent kinase 6	protein-coding	1021	ENSG00000105810	GO:0000080|GO:0000082|GO:0000278|GO:0000307|GO:0001726|GO:0001954|GO:0003323|GO:0004693|GO:0005515|GO:0005524|GO:0005634|GO:0005737|GO:0005829|GO:0006468|GO:0007050|GO:0008285|GO:0009615|GO:0010468|GO:0014002|GO:0021542|GO:0021670|GO:0030332|GO:0042063|GO:0043697|GO:0045596|GO:0045638|GO:0045646|GO:0045668|GO:0045786|GO:0048146|GO:0048699|GO:0050680|GO:0051301|GO:2000145|GO:2000773	chr7	92234235	92465941	-	HGNC:1777|MIM:603368|HPRD:04533|Vega:OTTHUMG00000131697
1022	1	0.672628	down	1.051	-1.051	-0.0717602	581.275	414.651	422.555	594.412	741.049	533.444	9.33915	8.93918	8.82722	8.98048	9.18192	9.15842	CDK7	CAK1|CDKN7|HCAK|MO15|STK1|p39MO15	cyclin-dependent kinase 7	protein-coding	1022	ENSG00000134058	GO:0000079|GO:0000082|GO:0000086|GO:0000278|GO:0000718|GO:0003713|GO:0004672|GO:0004693|GO:0005515|GO:0005524|GO:0005634|GO:0005654|GO:0005675|GO:0005737|GO:0005739|GO:0006281|GO:0006283|GO:0006289|GO:0006360|GO:0006361|GO:0006362|GO:0006363|GO:0006366|GO:0006367|GO:0006368|GO:0006370|GO:0007050|GO:0008022|GO:0008094|GO:0008283|GO:0008353|GO:0010467|GO:0016032|GO:0030521|GO:0045893|GO:0045944|GO:…	chr5	68530622	68573257	+	HGNC:1778|MIM:601955|HPRD:15993|Vega:OTTHUMG00000099358
1024	0.332152	0.052137	down	1.16854	-1.16854	-0.224711	283.595	252.329	241.029	399.674	417.258	327.967	8.30376	8.22259	8.01729	8.40785	8.3533	8.45664	CDK8	K35	cyclin-dependent kinase 8	protein-coding	1024		GO:0004672|GO:0004693|GO:0005515|GO:0005524|GO:0005634|GO:0005654|GO:0006351|GO:0006367|GO:0007179|GO:0007219|GO:0008353|GO:0010467|GO:0016592|GO:0045944	chr13	26828756	26978569	+	HGNC:1779|MIM:603184|HPRD:04422
1025	1	0.91731	up	1.00554	1.00554	0.00797562	593.294	505.897	517.561	710.508	788.433	542.037	9.36868	9.22613	9.11981	9.23787	9.27134	9.18148	CDK9	C-2k|CDC2L4|CTK1|PITALRE|TAK	cyclin-dependent kinase 9	protein-coding	1025	ENSG00000136807	GO:0003677|GO:0003682|GO:0004672|GO:0004693|GO:0005515|GO:0005524|GO:0005634|GO:0005654|GO:0005730|GO:0005737|GO:0006281|GO:0006282|GO:0006351|GO:0006366|GO:0006367|GO:0006368|GO:0006468|GO:0007179|GO:0008023|GO:0008024|GO:0008283|GO:0008353|GO:0010467|GO:0016032|GO:0016605|GO:0017069|GO:0031056|GO:0043111|GO:0043231|GO:0044212|GO:0045944|GO:0050434|GO:0071157|GO:0071345	chr9	130548305	130553052	+	HGNC:1780|MIM:603251|HPRD:16016|Vega:OTTHUMG00000020715
1026	0.0283485	0.000214909	up	2.79349	2.79349	1.48207	11387	13291.8	16111.4	6293.61	6522.89	5415.18	13.6312	13.9417	14.08	12.3848	12.3198	12.502	CDKN1A	CAP20|CDKN1|CIP1|MDA-6|P21|SDI1|WAF1|p21CIP1	cyclin-dependent kinase inhibitor 1A (p21, Cip1)	protein-coding	1026	ENSG00000124762	GO:0000079|GO:0000082|GO:0000086|GO:0000278|GO:0000307|GO:0004861|GO:0005515|GO:0005634|GO:0005654|GO:0005829|GO:0006974|GO:0006977|GO:0007050|GO:0007173|GO:0007265|GO:0008285|GO:0008543|GO:0009411|GO:0009636|GO:0010243|GO:0010629|GO:0019912|GO:0030308|GO:0030332|GO:0030890|GO:0031100|GO:0031668|GO:0032403|GO:0033158|GO:0038095|GO:0042326|GO:0042493|GO:0043066|GO:0043068|GO:0045087|GO:0045736|GO:…	chr6	36644237	36655116	+	HGNC:1784|MIM:116899|HPRD:00298|Vega:OTTHUMG00000014603
1027	1	0.401688	up	1.27974	1.27974	0.355855	841.671	370.986	568.711	760.026	669.697	330.816	9.87319	8.77865	9.25577	9.33507	9.03586	8.46911	CDKN1B	CDKN4|KIP1|MEN1B|MEN4|P27KIP1	cyclin-dependent kinase inhibitor 1B (p27, Kip1)	protein-coding	1027	ENSG00000111276	GO:0000079|GO:0000082|GO:0000278|GO:0004861|GO:0005072|GO:0005515|GO:0005634|GO:0005654|GO:0005737|GO:0005768|GO:0005829|GO:0006813|GO:0006919|GO:0006977|GO:0007050|GO:0007173|GO:0007605|GO:0008284|GO:0008285|GO:0008543|GO:0008656|GO:0010942|GO:0019903|GO:0030308|GO:0031116|GO:0033673|GO:0038095|GO:0042326|GO:0043066|GO:0045087|GO:0045732|GO:0045736|GO:0045892|GO:0045930|GO:0048011|GO:0048015|GO:…	chr12	12870204	12875316	+	HGNC:1785|MIM:600778|HPRD:02867|Vega:OTTHUMG00000149914
1028	1	0.518434	up	1.28415	1.28415	0.360815	118.803	165	307.882	170.561	336.457	98.6972	7.0485	7.60975	8.37046	7.17931	8.04278	6.72417	CDKN1C	BWCR|BWS|KIP2|WBS|p57|p57Kip2	cyclin-dependent kinase inhibitor 1C (p57, Kip2)	protein-coding	1028	ENSG00000129757	GO:0000079|GO:0000080|GO:0000122|GO:0001890|GO:0004861|GO:0005515|GO:0005634|GO:0005730|GO:0005737|GO:0007050|GO:0008285|GO:0030511|GO:0033673|GO:0042326|GO:0042551|GO:0045892|GO:0045893|GO:0050680	chr11	2904448	2906995	-	HGNC:1786|MIM:600856|HPRD:02913|Vega:OTTHUMG00000010040
1029	0.0172388	4.18735e-06	up	4.5716	4.5716	2.1927	688.635	649.118	699.592	177.474	236.46	155	9.58367	9.58576	9.55459	7.23662	7.53395	7.37535	CDKN2A	ARF|CDK4I|CDKN2|CMM2|INK4|INK4A|MLM|MTS-1|MTS1|P14|P14ARF|P16|P16-INK4A|P16INK4|P16INK4A|P19|P19ARF|TP16	cyclin-dependent kinase inhibitor 2A	protein-coding	1029	ENSG00000147889	GO:0000075|GO:0000082|GO:0000209|GO:0000278|GO:0001953|GO:0002039|GO:0003677|GO:0004861|GO:0005515|GO:0005634|GO:0005654|GO:0005730|GO:0005737|GO:0005739|GO:0005829|GO:0006309|GO:0006351|GO:0006364|GO:0006469|GO:0006919|GO:0007050|GO:0007265|GO:0008134|GO:0008285|GO:0008637|GO:0010389|GO:0016604|GO:0019901|GO:0030308|GO:0030889|GO:0031647|GO:0031648|GO:0032088|GO:0033088|GO:0033235|GO:0034393|GO:…	chr9	21967751	21994490	-	HGNC:1787|MIM:600160|HPRD:02542|Vega:OTTHUMG00000019686
1030	0.029125	0.000255163	up	6.72004	6.72004	2.74847	5423.32	6544.63	6899.69	1542.62	1503.64	691.406	12.561	12.9195	12.8565	10.3563	10.2027	9.53262	CDKN2B	CDK4I|INK4B|MTS2|P15|TP15|p15INK4b	cyclin-dependent kinase inhibitor 2B (p15, inhibits CDK4)	protein-coding	1030	ENSG00000147883	GO:0000079|GO:0000086|GO:0000278|GO:0004861|GO:0005515|GO:0005634|GO:0005737|GO:0005829|GO:0006351|GO:0006367|GO:0007050|GO:0007093|GO:0007179|GO:0008285|GO:0010467|GO:0014070|GO:0019901|GO:0030219|GO:0030511|GO:0030858|GO:0031668|GO:0031670|GO:0034097|GO:0042326|GO:0045944|GO:0048536|GO:0050680|GO:2000134	chr9	22002902	22009312	-	HGNC:1788|MIM:600431|HPRD:02696|Vega:OTTHUMG00000019691
1031	0.0551859	0.00222326	down	2.61686	-2.61686	-1.38784	113.197	129.566	89	384.262	350.961	344.703	6.97877	7.26097	6.57996	8.35111	8.10366	8.52844	CDKN2C	INK4C|p18|p18-INK4C	cyclin-dependent kinase inhibitor 2C (p18, inhibits CDK4)	protein-coding	1031	ENSG00000123080	GO:0000079|GO:0000082|GO:0000278|GO:0004861|GO:0005515|GO:0005634|GO:0005737|GO:0005829|GO:0007050|GO:0008285|GO:0019901|GO:0030308|GO:0042326|GO:0048709	chr1	51434367	51440309	+	HGNC:1789|MIM:603369|HPRD:04534|Vega:OTTHUMG00000008046
1032	0.247195	0.0338389	down	1.76485	-1.76485	-0.819544	47.9867	71	63.9012	144.405	115.987	142	5.74064	6.39318	6.10199	6.93914	6.50632	7.24898	CDKN2D	INK4D|p19|p19-INK4D	cyclin-dependent kinase inhibitor 2D (p19, inhibits CDK4)	protein-coding	1032	ENSG00000129355	GO:0000079|GO:0000082|GO:0000278|GO:0000731|GO:0004861|GO:0005515|GO:0005634|GO:0005737|GO:0005829|GO:0007050|GO:0007605|GO:0008285|GO:0009411|GO:0019901|GO:0030308|GO:0032526|GO:0033280|GO:0042326|GO:0043154|GO:0048102|GO:1902230	chr19	10677138	10679655	-	HGNC:1790|MIM:600927|HPRD:02957|Vega:OTTHUMG00000180583
1033	0.0749853	0.00438968	down	7.40757	-7.40757	-2.889	98.25	54.9868	28	473.727	479.323	538.135	6.77446	6.02444	4.91158	8.65307	8.55335	9.17105	CDKN3	CDI1|CIP2|KAP|KAP1	cyclin-dependent kinase inhibitor 3	protein-coding	1033	ENSG00000100526	GO:0000079|GO:0000082|GO:0004722|GO:0004725|GO:0005515|GO:0007050|GO:0008138|GO:0008285|GO:0035335|GO:0048471	chr14	54863673	54886934	+	HGNC:1791|MIM:123832|HPRD:00450|Vega:OTTHUMG00000140302
1036	0.0411541	0.00097987	up	4.84909	4.84909	2.27771	38	25.9276	19.9737	7	7	7	5.404	4.93985	4.42425	2.57252	2.45585	2.90658	CDO1		cysteine dioxygenase type 1	protein-coding	1036	ENSG00000129596	GO:0000096|GO:0000097|GO:0000098|GO:0005829|GO:0006534|GO:0006954|GO:0007595|GO:0008198|GO:0017172|GO:0019448|GO:0033762|GO:0034641|GO:0042412|GO:0043200|GO:0044281|GO:0045471|GO:0051384|GO:0051591|GO:0055114	chr5	115140430	115152405	-	HGNC:1795|MIM:603943|HPRD:06806|Vega:OTTHUMG00000128891
1038	1	1	down	1	-1	0	0	0	0	0	0	0	0	0	0	0	0	0	CDR1	CDR|CDR34|CDR62A	cerebellar degeneration-related protein 1, 34kDa	protein-coding	1038	ENSG00000184258		chrX	139865425	139866723	-	HGNC:1798|MIM:302650|HPRD:02361|Vega:OTTHUMG00000137398
1039	0.250179	0.0345258	up	1.15028	1.15028	0.20198	1336.84	1172.97	1222.74	1492.49	1580.87	1061.1	10.5407	10.4394	10.3601	10.3087	10.275	10.1506	CDR2	CDR62|Yo	cerebellar degeneration-related protein 2, 62kDa	protein-coding	1039	ENSG00000140743	GO:0003674|GO:0005515|GO:0005634|GO:0005737	chr16	22357257	22385938	-	HGNC:1799|MIM:117340|HPRD:06681|Vega:OTTHUMG00000175463
1040	0.706124	0.159343	down	2.78909	-2.78909	-1.4798	0	4	0	3	12	4	0	2.24343	0	1.35013	3.23346	2.09923	CDS1	CDS	CDP-diacylglycerol synthase (phosphatidate cytidylyltransferase) 1	protein-coding	1040	ENSG00000163624	GO:0004142|GO:0004605|GO:0005783|GO:0005789|GO:0006644|GO:0006657|GO:0006661|GO:0007165|GO:0007602|GO:0016021|GO:0016024|GO:0044281|GO:0046474	chr4	85504057	85572493	+	HGNC:1800|MIM:603548|HPRD:11944|Vega:OTTHUMG00000130428
1041	1	1	down	1	-1	0	0	0	0	0	0	0	0	0	0	0	0	0	CDSN	D6S586E|HTSS|HTSS1|PSS|S	corneodesmosin	protein-coding	1041	ENSG00000204539	GO:0001533|GO:0005576|GO:0005911|GO:0007155|GO:0008544|GO:0016337|GO:0030057|GO:0030216|GO:0042803|GO:0043589	chr6	31082865	31088252	-	HGNC:1802|MIM:602593|HPRD:03998|Vega:OTTHUMG00000031150
1043	1	1	down	1	-1	0	0	0	0	0	0	0	0	0	0	0	0	0	CD52	CDW52	CD52 molecule	protein-coding	1043	ENSG00000169442	GO:0005887|GO:0007204|GO:0016020|GO:0031225|GO:0045730	chr1	26644411	26647014	+	HGNC:1804|MIM:114280|HPRD:00257|Vega:OTTHUMG00000003491
1044	1	0.375287	up	1.55211	1.55211	0.634229	0	1	4	0	1.73684	0	0	0.243428	2.10422	0	0.444966	0	CDX1		caudal type homeobox 1	protein-coding	1044	ENSG00000113722	GO:0000980|GO:0001205|GO:0005634|GO:0009887|GO:0009952|GO:0045944|GO:0060349	chr5	149546344	149564121	+	HGNC:1805|MIM:600746|HPRD:02849|Vega:OTTHUMG00000169772
1045	1	0.344449	down	1.27959	-1.27959	-0.355683	0	0	0	0	0	1.95588	0	0	0	0	0	1.06705	CDX2	CDX-3|CDX3	caudal type homeobox 2	protein-coding	1045		GO:0000122|GO:0000794|GO:0000976|GO:0001568|GO:0001829|GO:0003700|GO:0003714|GO:0006366|GO:0008333|GO:0009887|GO:0009952|GO:0017053|GO:0035019|GO:0045197|GO:0045597|GO:0060711	chr13	28536205	28543505	-	HGNC:1806|MIM:600297|HPRD:02622
1046	1	1	down	1	-1	0	0	0	0	0	0	0	0	0	0	0	0	0	CDX4		caudal type homeobox 4	protein-coding	1046		GO:0000122|GO:0000976|GO:0001568|GO:0003700|GO:0005634|GO:0006351|GO:0009952|GO:0060711	chrX	72667090	72674421	+	HGNC:1808|MIM:300025|HPRD:02065
1047	0.997325	0.261536	down	2.91182	-2.91182	-1.54192	2	35.9867	11.9868	28.9737	33.9868	42.9859	1.15607	5.41282	3.6876	4.62183	4.7354	5.52502	CLGN		calmegin	protein-coding	1047	ENSG00000153132	GO:0005509|GO:0005635|GO:0005783|GO:0005789|GO:0006457|GO:0006461|GO:0007338|GO:0007339|GO:0016021|GO:0051082	chr4	141309607	141348815	-	HGNC:2060|MIM:601858|HPRD:03513|Vega:OTTHUMG00000133414
1048	1	1	down	1	-1	0	0	0	0	0	0	0	0	0	0	0	0	0	CEACAM5	CD66e|CEA	carcinoembryonic antigen-related cell adhesion molecule 5	protein-coding	1048		GO:0005887|GO:0016323|GO:0031225|GO:0042802	chr19	42212504	42234341	+	HGNC:1817|MIM:114890|HPRD:00274
1050	1	0.320585	up	2.31837	2.31837	1.21311	4	1	10	5	1	1	2.15607	0.243428	3.42615	2.08709	0	0.0992292	CEBPA	C/EBP-alpha|CEBP	CCAAT/enhancer binding protein (C/EBP), alpha	protein-coding	1050	ENSG00000245848	GO:0000050|GO:0000122|GO:0001889|GO:0001892|GO:0003677|GO:0003700|GO:0003705|GO:0005515|GO:0005634|GO:0006091|GO:0006351|GO:0006366|GO:0006953|GO:0007005|GO:0008134|GO:0008203|GO:0008285|GO:0016363|GO:0019048|GO:0019221|GO:0030099|GO:0030225|GO:0030324|GO:0031100|GO:0032403|GO:0033274|GO:0035189|GO:0042803|GO:0043565|GO:0044212|GO:0045600|GO:0045669|GO:0045944|GO:0045945|GO:0046982|GO:0048469|GO:…	chr19	33790840	33793470	-	HGNC:1833|MIM:116897|HPRD:00296|Vega:OTTHUMG00000161461
1051	0.0877655	0.00603865	up	2.20633	2.20633	1.14165	999.941	1044.34	1408	904	678	443.895	10.1218	10.2718	10.5637	9.58534	9.05364	8.8933	CEBPB	C/EBP-beta|CRP2|IL6DBP|LAP|NF-IL6|TCF5	CCAAT/enhancer binding protein (C/EBP), beta	protein-coding	1051	ENSG00000172216	GO:0000790|GO:0001077|GO:0001892|GO:0003677|GO:0003700|GO:0003705|GO:0005515|GO:0005634|GO:0005737|GO:0006355|GO:0006366|GO:0006917|GO:0006953|GO:0006954|GO:0006955|GO:0008134|GO:0016363|GO:0030182|GO:0032496|GO:0033598|GO:0034976|GO:0035259|GO:0042803|GO:0043066|GO:0043565|GO:0045408|GO:0045669|GO:0045892|GO:0046982|GO:0050873|GO:0060644|GO:0071230	chr20	48807120	48809227	+	HGNC:1834|MIM:189965|HPRD:01801|Vega:OTTHUMG00000032715
1052	0.948598	0.243435	up	1.27069	1.27069	0.345616	875.5	1100.56	1698.28	1146.24	1473.36	938.515	9.93004	10.3474	10.8341	9.92786	10.1734	9.97346	CEBPD	C/EBP-delta|CELF|CRP3|NF-IL6-beta	CCAAT/enhancer binding protein (C/EBP), delta	protein-coding	1052		GO:0003700|GO:0005634|GO:0006366|GO:0043565	chr8	48649476	48650726	-	HGNC:1835|MIM:116898|HPRD:00297
1053	1	0.34446	up	1.12881	1.12881	0.174809	1.29088	0.0526316	0.105263	0.552632	0.184211	0.210526	0.524426	0	0	0	0	0	CEBPE	C/EBP-epsilon|CRP1	CCAAT/enhancer binding protein (C/EBP), epsilon	protein-coding	1053	ENSG00000092067	GO:0003700|GO:0005634|GO:0005730|GO:0006351|GO:0006909|GO:0006952|GO:0030225|GO:0042089|GO:0042742|GO:0042803|GO:0043565|GO:0046982|GO:0071222	chr14	23586515	23588820	-	HGNC:1836|MIM:600749|HPRD:02852|Vega:OTTHUMG00000028719
1054	0.176447	0.0198224	up	1.7712	1.7712	0.824726	1019.23	998.381	1326.56	1122.57	790.394	544.132	10.1493	10.2069	10.4777	9.89776	9.27493	9.18704	CEBPG	GPE1BP|IG/EBP-1	CCAAT/enhancer binding protein (C/EBP), gamma	protein-coding	1054	ENSG00000153879	GO:0001889|GO:0003677|GO:0003690|GO:0003700|GO:0005515|GO:0005634|GO:0005730|GO:0006351|GO:0006357|GO:0006955|GO:0008134|GO:0016071|GO:0030183|GO:0042267|GO:0043353|GO:0043388|GO:0043433|GO:0043565|GO:0045078|GO:0045739|GO:0046982|GO:0051091	chr19	33864575	33873592	+	HGNC:1837|MIM:138972|HPRD:00738|Vega:OTTHUMG00000180469
1056	0.187225	0.0220279	up	2.57971	2.57971	1.36721	14.7171	14	18.0132	9.10526	12.9868	3.63333	4.0355	4.05078	4.2752	2.95186	3.34748	1.96052	CEL	BAL|BSDL|BSSL|CELL|CEase|FAP|FAPP|LIPA|MODY8	carboxyl ester lipase	protein-coding	1056	ENSG00000170835	GO:0003824|GO:0004091|GO:0004771|GO:0004806|GO:0005576|GO:0005615|GO:0005737|GO:0005829|GO:0006629|GO:0006641|GO:0006707|GO:0008201|GO:0009062|GO:0016787|GO:0018350|GO:0030157|GO:0030299|GO:0044241|GO:0044258|GO:0044281|GO:0046514|GO:0047372	chr9	135937365	135947250	+	HGNC:1848|MIM:114840|HPRD:07509|Vega:OTTHUMG00000020855
1057	0.689528	0.153886	up	2.03966	2.03966	1.02833	1.66447	2	5.98684	2.5	2	0.633333	0.89114	1.24343	2.68602	1.08709	0.648499	0	CELP	CELL|cell1|cell2|cell3	carboxyl ester lipase pseudogene	pseudo	1057			chr9	135957926	135962478	+	HGNC:1849
1058	0.0591089	0.00267007	down	6.13129	-6.13129	-2.61619	61.354	44	23.4211	307.096	297.656	316.84	6.09516	5.70286	4.65396	8.02771	7.866	8.40684	CENPA	CENP-A|CenH3	centromere protein A	protein-coding	1058	ENSG00000115163	GO:0000132|GO:0000278|GO:0000775|GO:0000778|GO:0000780|GO:0000786|GO:0000939|GO:0003677|GO:0003682|GO:0005515|GO:0005634|GO:0005654|GO:0005829|GO:0006334|GO:0019048|GO:0034080|GO:0046982|GO:0051382|GO:0071459	chr2	27008882	27017455	+	HGNC:1851|MIM:117139|HPRD:00313|Vega:OTTHUMG00000097073
1059	0.129403	0.0120011	down	1.37907	-1.37907	-0.463696	1355.13	1279.76	1217.45	2217.03	2338.75	2122.45	10.5603	10.5651	10.3539	10.8796	10.84	11.1507	CENPB		centromere protein B, 80kDa	protein-coding	1059	ENSG00000125817	GO:0000775|GO:0003682|GO:0003696|GO:0005634|GO:0006355|GO:0019237|GO:0043565	chr20	3764498	3767337	-	HGNC:1852|MIM:117140|HPRD:00314|Vega:OTTHUMG00000031761
1060	0.770722	0.180771	down	1.18056	-1.18056	-0.239467	164.414	125.31	193.726	256.846	243.275	208.868	7.51726	7.21278	7.7021	7.76993	7.57494	7.80567	CENPC	CENP-C|CENPC1|MIF2|hcp-4	centromere protein C	protein-coding	1060	ENSG00000145241	GO:0000278|GO:0000776|GO:0000777|GO:0000780|GO:0003677|GO:0005634|GO:0005721|GO:0005737|GO:0005829|GO:0007059|GO:0007067|GO:0051301|GO:0051382	chr4	68337989	68411256	-	HGNC:1854|MIM:117141|HPRD:00315|Vega:OTTHUMG00000160735
1061	1	1	down	1	-1	0	0	0	0	0	0	0	0	0	0	0	0	0	CENPCP1	CENPC|CENPC1P1|CENPC2	centromere protein C pseudogene 1	pseudo	1061			chr12	89893685	89896859	+	HGNC:1855
1062	0.0822569	0.00539036	down	5.87077	-5.87077	-2.55355	548.662	350.078	166.973	2301.04	2437.39	2299.43	9.25585	8.69496	7.48769	10.9332	10.8996	11.2663	CENPE	CENP-E|KIF10|PPP1R61	centromere protein E, 312kDa	protein-coding	1062	ENSG00000138778	GO:0000089|GO:0000278|GO:0000775|GO:0000776|GO:0000778|GO:0000779|GO:0000940|GO:0003777|GO:0005515|GO:0005524|GO:0005634|GO:0005737|GO:0005819|GO:0005829|GO:0005871|GO:0005874|GO:0007018|GO:0007079|GO:0007080|GO:0007275|GO:0007596|GO:0008017|GO:0015630|GO:0019886|GO:0043515|GO:0045860|GO:0051301|GO:0051382	chr4	104026963	104119566	-	HGNC:1856|MIM:117143|HPRD:00316|Vega:OTTHUMG00000160980
1063	0.0930019	0.00681579	down	6.67331	-6.67331	-2.7384	1158.86	744.934	300.96	5312.91	5431.03	5317.86	10.3346	9.7844	8.33765	12.1405	12.0555	12.4759	CENPF	CENF|PRO1779|hcp-1	centromere protein F, 350/400kDa	protein-coding	1063	ENSG00000117724	GO:0000085|GO:0000087|GO:0000278|GO:0000775|GO:0000776|GO:0000785|GO:0000922|GO:0000940|GO:0003682|GO:0005515|GO:0005634|GO:0005635|GO:0005737|GO:0005819|GO:0005829|GO:0006260|GO:0007059|GO:0007067|GO:0007094|GO:0007517|GO:0008022|GO:0008134|GO:0008283|GO:0010389|GO:0015031|GO:0016202|GO:0016363|GO:0030154|GO:0030496|GO:0042493|GO:0042803|GO:0045120|GO:0045502|GO:0045892|GO:0048471|GO:0051301|GO:…	chr1	214776532	214837914	+	HGNC:1857|MIM:600236|HPRD:02582|Vega:OTTHUMG00000036955
1066	0.0317435	0.000409942	up	10.0002	10.0002	3.32196	27.3333	24.3266	43.2869	2.72368	6	3.5	4.92866	4.84789	5.54008	1.21072	2.23346	1.90658	CES1	ACAT|CE-1|CEH|CES2|HMSE|HMSE1|PCE-1|REH|SES1|TGH|hCE-1	carboxylesterase 1	protein-coding	1066	ENSG00000198848	GO:0004091|GO:0005788|GO:0008152|GO:0009636|GO:0047374	chr16	55836764	55867075	-	HGNC:1863|MIM:114835|HPRD:00268|Vega:OTTHUMG00000176718
1068	1	1	down	1	-1	0	0	0	0	0	0	0	0	0	0	0	0	0	CETN1	CEN1|CETN	centrin, EF-hand protein, 1	protein-coding	1068		GO:0000922|GO:0003676|GO:0005509|GO:0005515|GO:0005524|GO:0005737|GO:0005813|GO:0007067|GO:0008017|GO:0008026|GO:0031683|GO:0032391|GO:0032795|GO:0034605|GO:0051301	chr18	580369	581524	+	HGNC:1866|MIM:603187|HPRD:04425
1069	0.767547	0.179634	up	1.10682	1.10682	0.146416	546.704	542.454	667.69	740.226	778.675	503.518	9.25069	9.32678	9.48726	9.29699	9.25338	9.07513	CETN2	CALT|CEN2	centrin, EF-hand protein, 2	protein-coding	1069		GO:0000086|GO:0000278|GO:0003676|GO:0005509|GO:0005515|GO:0005524|GO:0005622|GO:0005813|GO:0005814|GO:0005829|GO:0005932|GO:0006289|GO:0007067|GO:0007099|GO:0007283|GO:0008017|GO:0008026|GO:0031683|GO:0032391|GO:0032465|GO:0032795|GO:0051301|GO:0071942	chrX	151995871	151999301	-	HGNC:1867|MIM:300006|HPRD:02051
1070	0.0713769	0.00396872	down	1.54662	-1.54662	-0.629117	123.947	148	162	282.236	311.899	248.203	7.10966	7.45288	7.44407	7.90592	7.93344	8.05461	CETN3	CDC31|CEN3	centrin, EF-hand protein, 3	protein-coding	1070	ENSG00000153140	GO:0005509|GO:0005737|GO:0005813|GO:0005814|GO:0005932|GO:0007067|GO:0007098|GO:0008017|GO:0031683|GO:0032391|GO:0045111|GO:0051301	chr5	89689152	89705603	-	HGNC:1868|MIM:602907|HPRD:04216|Vega:OTTHUMG00000131326
1071	0.675166	0.14855	up	3.55133	3.55133	1.82836	8.47368	7.98667	1	1	0	2	3.23906	3.24102	0.104224	0	0	1.09923	CETP	BPIFF|HDLCQ10	cholesteryl ester transfer protein, plasma	protein-coding	1071	ENSG00000087237	GO:0005319|GO:0005548|GO:0005576|GO:0005615|GO:0006641|GO:0006869|GO:0006898|GO:0008203|GO:0008289|GO:0010745|GO:0010874|GO:0015485|GO:0015914|GO:0017127|GO:0017129|GO:0030301|GO:0031210|GO:0031982|GO:0034364|GO:0034372|GO:0034374|GO:0034375|GO:0042157|GO:0042632|GO:0043691|GO:0044281|GO:0046470|GO:0055088|GO:0055091|GO:0070328	chr16	56995835	57017756	+	HGNC:1869|MIM:118470|HPRD:00325|Vega:OTTHUMG00000133279
1072	0.221059	0.0285341	down	1.23399	-1.23399	-0.303331	14694.5	12741.5	12389.2	21227.3	22252.7	18337.8	13.9991	13.8807	13.701	14.1388	14.0902	14.2618	CFL1	CFL	cofilin 1 (non-muscle)	protein-coding	1072	ENSG00000172757	GO:0000910|GO:0001755|GO:0001842|GO:0002576|GO:0003779|GO:0005515|GO:0005634|GO:0005737|GO:0006468|GO:0007010|GO:0007266|GO:0007411|GO:0007596|GO:0009615|GO:0016363|GO:0022604|GO:0030010|GO:0030036|GO:0030042|GO:0030168|GO:0030836|GO:0030864|GO:0031258|GO:0032587|GO:0038096|GO:0043066|GO:0043200|GO:0045087	chr11	65622285	65625804	-	HGNC:1874|MIM:601442|HPRD:03261
1073	0.606426	0.127033	down	1.11084	-1.11084	-0.151648	2204.75	2201.13	2339.41	3301.25	3242.99	2888.77	11.2625	11.3475	11.2962	11.454	11.3116	11.5955	CFL2	NEM7	cofilin 2 (muscle)	protein-coding	1073	ENSG00000165410	GO:0003779|GO:0005515|GO:0005737|GO:0015629|GO:0016363|GO:0030042	chr14	35179588	35184029	-	HGNC:1875|MIM:601443|HPRD:03262|Vega:OTTHUMG00000029536
1074	1	1	down	1	-1	0	0	0	0	0	0	0	0	0	0	0	0	0	CFL1P5	CFLL1|CFLP5	cofilin 1 (non-muscle) pseudogene 5	pseudo	1074			chr5	68608686	68609780	-	HGNC:1877
1075	0.0704768	0.00388638	down	1.94557	-1.94557	-0.960192	617.071	751.553	961.257	2049.95	1936.13	1643.87	9.42537	9.79716	10.013	10.7665	10.5675	10.7821	CTSC	CPPI|DPP-I|DPP1|DPPI|HMS|JP|JPD|PALS|PDON1|PLS	cathepsin C	protein-coding	1075	ENSG00000109861	GO:0001913|GO:0004252|GO:0005764|GO:0005783|GO:0005794|GO:0006508|GO:0006955|GO:0007568|GO:0008234|GO:0010033|GO:0031404|GO:0042802|GO:0043621	chr11	88026760	88070941	-	HGNC:2528|MIM:602365|HPRD:03841|Vega:OTTHUMG00000167290
1080	1	0.760069	up	1.01322	1.01322	0.0189484	1	0	0	0.5	0	1	0.156074	0	0	0	0	0.0992292	CFTR	ABC35|ABCC7|CF|CFTR/MRP|MRP7|TNR-CFTR|dJ760C5.1	cystic fibrosis transmembrane conductance regulator (ATP-binding cassette sub-family C, member 7)	protein-coding	1080	ENSG00000001626	GO:0005224|GO:0005254|GO:0005260|GO:0005515|GO:0005524|GO:0005769|GO:0005886|GO:0005902|GO:0006695|GO:0006810|GO:0006833|GO:0007585|GO:0009986|GO:0015106|GO:0015108|GO:0015705|GO:0016323|GO:0016324|GO:0019869|GO:0019899|GO:0030165|GO:0030301|GO:0030321|GO:0030324|GO:0030659|GO:0031205|GO:0031901|GO:0032870|GO:0034097|GO:0034707|GO:0042311|GO:0042493|GO:0043234|GO:0043434|GO:0043627|GO:0045909|GO:…	chr7	117120017	117308718	+	HGNC:1884|MIM:602421|HPRD:03883|Vega:OTTHUMG00000023076
1081	1	0.344449	down	1.28914	-1.28914	-0.36641	0	0	0	0	0	2	0	0	0	0	0	1.09923	CGA	CG-ALPHA|FSHA|GPHA1|GPHa|HCG|LHA|TSHA	glycoprotein hormones, alpha polypeptide	protein-coding	1081	ENSG00000135346	GO:0005179|GO:0005515|GO:0005576|GO:0006590|GO:0007165|GO:0007267|GO:0008284|GO:0008406|GO:0016486|GO:0030335|GO:0030878|GO:0032275|GO:0032870|GO:0044267|GO:0045944|GO:0046621|GO:0046884|GO:0048589	chr6	87795216	87804865	-	HGNC:1885|MIM:118850|HPRD:00342|Vega:OTTHUMG00000015161
1082	0.932978	0.237396	up	1.60374	1.60374	0.681441	0.764254	1.05702	3.06667	0.333333	0.866667	0.333333	0	0.323427	1.7209	0	0	0	CGB	CGB3|CGB5|CGB7|CGB8|hCGB	chorionic gonadotropin, beta polypeptide	protein-coding	1082	ENSG00000104827	GO:0005179|GO:0005576|GO:0006915|GO:0007165|GO:0007267|GO:0007292|GO:0016486|GO:0044267	chr19	49526126	49527632	-	HGNC:1886|MIM:118860|HPRD:00343|Vega:OTTHUMG00000180605
1084	1	1	down	1	-1	0	0	0	0	0	0	0	0	0	0	0	0	0	CEACAM3	CD66D|CEA|CGM1|W264|W282	carcinoembryonic antigen-related cell adhesion molecule 3	protein-coding	1084	ENSG00000170956	GO:0016021	chr19	42300522	42315591	+	HGNC:1815|MIM:609142|HPRD:16450|Vega:OTTHUMG00000150142
1085	1	1	down	1	-1	0	0	0	0	0	0	0	0	0	0	0	0	0	CEACAMP5	CEACAM26P|CGM12	carcinoembryonic antigen-related cell adhesion molecule pseudogene 5	pseudo	1085			chr19	43158304	43167169	+	HGNC:1827
1086	1	1	down	1	-1	0	0	0	0	0	0	0	0	0	0	0	0	0	CEACAMP11	CEACAM32P|CGM18	carcinoembryonic antigen-related cell adhesion molecule pseudogene 11	pseudo	1086			chr19	43787588	43788498	-	HGNC:1823
1087	1	1	down	1	-1	0	0	0	0	0	0	0	0	0	0	0	0	0	CEACAM7	CEA|CGM2	carcinoembryonic antigen-related cell adhesion molecule 7	protein-coding	1087	ENSG00000007306	GO:0005886|GO:0016021|GO:0031225	chr19	42177235	42192206	-	HGNC:1819|HPRD:07629|Vega:OTTHUMG00000151063
1088	1	1	down	1	-1	0	0	0	0	0	0	0	0	0	0	0	0	0	CEACAM8	CD66b|CD67|CGM6|NCA-95	carcinoembryonic antigen-related cell adhesion molecule 8	protein-coding	1088	ENSG00000124469	GO:0005615|GO:0005886|GO:0005887|GO:0006955|GO:0031225	chr19	43084395	43099082	-	HGNC:1820|HPRD:07630|Vega:OTTHUMG00000151124
1089	1	1	down	1	-1	0	0	0	0	0	0	0	0	0	0	0	0	0	CEACAM4	CGM7|CGM7_HUMAN|NCA	carcinoembryonic antigen-related cell adhesion molecule 4	protein-coding	1089	ENSG00000105352	GO:0005887|GO:0016020	chr19	42125344	42133442	-	HGNC:1816|HPRD:07628|Vega:OTTHUMG00000151065
1090	1	1	down	1	-1	0	0	0	0	0	0	0	0	0	0	0	0	0	CEACAMP1	CEACAM22P|CGM8	carcinoembryonic antigen-related cell adhesion molecule pseudogene 1	pseudo	1090			chr19	43124325	43137288	-	HGNC:1821
1091	1	1	down	1	-1	0	0	0	0	0	0	0	0	0	0	0	0	0	CEACAMP2	CEACAM23P|CGM9	carcinoembryonic antigen-related cell adhesion molecule pseudogene 2	pseudo	1091			chr19	43064619	43064907	-	HGNC:1824
1092	1	1	down	1	-1	0	0	0	0	0	0	0	0	0	0	0	0	0	CEACAMP3	CEACAM24P|CGM10	carcinoembryonic antigen-related cell adhesion molecule pseudogene 3	pseudo	1092			chr19	42107611	42107858	+	HGNC:1825
1093	1	1	down	1	-1	0	0	0	0	0	0	0	0	0	0	0	0	0	CEACAMP4	CEACAM25P|CGM11	carcinoembryonic antigen-related cell adhesion molecule pseudogene 4	pseudo	1093			chr19	43807354	43807650	-	HGNC:1826
1094	1	1	down	1	-1	0	0	0	0	0	0	0	0	0	0	0	0	0	CEACAMP6	CEACAM27P|CGM13	carcinoembryonic antigen-related cell adhesion molecule pseudogene 6	pseudo	1094			chr19	43289863	43290773	-	HGNC:1828
1095	1	1	down	1	-1	0	0	0	0	0	0	0	0	0	0	0	0	0	CEACAMP7	CEACAM28P|CGM14	carcinoembryonic antigen-related cell adhesion molecule pseudogene 7	pseudo	1095			chr19	43453655	43454567	-	HGNC:1829
1096	1	1	down	1	-1	0	0	0	0	0	0	0	0	0	0	0	0	0	CEACAMP8	CEACAM29P|CGM15	carcinoembryonic antigen-related cell adhesion molecule pseudogene 8	pseudo	1096			chr19	43544526	43545426	-	HGNC:1830
1097	1	1	down	1	-1	0	0	0	0	0	0	0	0	0	0	0	0	0	CEACAMP9	CEACAM30P|CGM16	carcinoembryonic antigen-related cell adhesion molecule pseudogene 9	pseudo	1097			chr19	43600601	43601512	-	HGNC:1831
1098	1	1	down	1	-1	0	0	0	0	0	0	0	0	0	0	0	0	0	CEACAMP10	CEACAM31P|CGM17	carcinoembryonic antigen-related cell adhesion molecule pseudogene 10	pseudo	1098			chr19	43724140	43725051	-	HGNC:1822
1101	1	0.34484	down	1.02319	-1.02319	-0.0330765	0	0	0	0	0	1	0	0	0	0	0	0.0992292	CHAD	SLRR4A	chondroadherin	protein-coding	1101	ENSG00000136457	GO:0001502|GO:0001558|GO:0005201|GO:0005578	chr17	48541853	48546227	-	HGNC:1909|MIM:602178|HPRD:03711|Vega:OTTHUMG00000162129
1102	0.885203	0.220557	up	1.31927	1.31927	0.399736	128.973	91.7763	156.145	153.013	97.2629	107.487	7.167	6.76348	7.39096	7.02267	6.25232	6.84724	RCBTB2	CHC1L	regulator of chromosome condensation (RCC1) and BTB (POZ) domain containing protein 2	protein-coding	1102	ENSG00000136161	GO:0005087	chr13	49063099	49107392	-	HGNC:1914|MIM:603524|HPRD:04631|Vega:OTTHUMG00000016902
[truncated: 39,578 more rows]
